# Supplementary material for: Genomic Epidemiology of Carbapenemase-producing Klebsiella pneumoniae in China
Source: Genomics Proteomics Bioinformatics. 2022 Mar 18;20(6):1154–67. doi: 10.1016/j.gpb.2022.02.005 (PMC10225488; doi:10.1016/j.gpb.2022.02.005)
Supplement: Supplementary data 1 [file mmc1.xlsx]

## Sheet: Table S1
Table S1 Information of the 420 cpKP isolates charaterized in this study
Strian ID	Strian Name	Year	Hospital	Province	Region	MLST			Carbapenemase	Carbapenemase-Encoding Plasmid		Fully Sequenced Carbapenemase-Encoding Plasmid			Antimicrobial resistance/susceptible profile																					Illumina Sequencing							PacBio Sequencing
						ST	CG Class	CG		Sequence	Inc Group	Name	Accession Number	Reference	Ampicillin	Ampicillin/Sulbactam	Piperacillin	Piperacillin/Tazobartan	Cefazolin	Cefuroxime	Cefuroxime Axetil	Cefotetan	Ceftriaxone	Ceftazidime	Cefepime	Aztreonam	Imipenem	Meropenem	Amikacin	Gentamicin	Tobramycin	Ciprofloxacin	Levofloxacin	Macrodantin	Trimethoprim/Sulfamethoxazole	Sequencing	Clean Paired Reads Number	Mapped Paired Reads Number	High Quality Mapped Paired Reads Number	Unique Mapped Paired Reads Number	Depth (X)	Percentage of Genomic Sites with Depth > 10 X (%)	Sequencing	SMRT Cell	Number of Bases (bp)	Number of Reads	Reads N50 (bp)	Mean Read Length (bp)	Mean Subread Length (bp)
G480	1220	2010	H16	Chongqing	Sourthwest	ST1114	Non-CG258	Singleton	IMP-4	Complete	IncN1	p1220-IMP	KX711880	1	R	R	R	S	R	R	R	R	R	R	I	S	R	R	S	S	S	S	S	I	S	Yes	10803928	6974196	6812083	6795284	217.06	88.8676	No
G459	13-SP	2011	H52	Shaanxi	Northwest	ST37	Non-CG258	CG37	IMP-4	Complete	IncN1	p13SP-IMP	MH909334	This study	R	R	R	I	R	R	R	R	R	R	R	R	R	R	S	R	R	R	S	R	S	Yes	8793886	6347614	6192099	6178715	199.64	87.7007	No
G460	24632	2012	H21	Guangdong	Sourth China	ST3345	Non-CG258	CG292	IMP-4	Complete	IncN1	p24632-IMP	MH909339	This study	R	R	R	S	R	R	R	R	R	R	I	S	R	R	S	S	S	S	S	I	R	Yes	11415466	7477210	7302091	7279489	230.45	89.474	No
G461	20389	2012	H21	Guangdong	Sourth China	ST2176	Non-CG258	CG515	IMP-4	Complete	IncN1	p20389-IMP	MH909337	This study	R	R	R	S	R	R	R	R	R	R	R	R	R	R	S	R	I	S	S	R	S	Yes	8672534	5585993	5455822	5443299	173.22	89.153	No
G462	24854	2012	H21	Guangdong	Sourth China	ST3345	Non-CG258	CG292	IMP-4	Complete	IncN1	p24854-IMP	MH909341	This study	R	R	R	S	R	R	R	R	R	R	I	S	R	I	S	S	S	S	S	I	S	Yes	10025340	6664221	6523353	6503394	206.05	89.4489	No
G477	D920	2010	H53	Shandong	East China	ST11	CG258	CG258	IMP-4	Complete	IncN1	pD920-IMP	MH909328	This study	R	R	R	S	R	R	R	R	R	R	R	R	R	I	R	R	R	R	R	R	R	Yes	7623776	5571387	5446290	5404803	159.69	95.942	No
G458	D610	2009	H53	Shandong	East China	ST43	Non-CG258	CG43	IMP-4	Complete	IncN1	pD610-IMP	MK036890	This study	R	R	R	R	R	R	R	R	R	R	R	R	R	R	R	R	R	R	R	R	R	Yes	10131370	6437682	6287643	6274170	200.42	88.7378	No
G151	A1837	2014	H56	Shandong	East China	ST17	Non-CG258	CG17	IMP-4	Draft	IncN1	—	—	—	R	R	R	I	R	R	R	R	R	R	R	S	R	R	S	S	S	I	S	R	S	Yes	10621314	7925881	7798879	7785505	248.95	88.7467	No
G152	A1838	2014	H56	Shandong	East China	ST17	Non-CG258	CG17	IMP-4	Draft	IncN1	—	—	—	R	R	R	S	R	R	R	R	R	R	I	S	R	R	S	S	S	S	S	R	S	Yes	10850526	7967318	7837064	7823682	250.26	88.75	No
G153	A1860	2014	H11	Beijing	North China	ST846	Non-CG258	CG23	IMP-4	Draft	IncN1	—	—	—	R	R	R	S	R	R	R	R	R	R	R	S	R	R	S	S	S	S	S	I	S	Yes	10678850	7065480	6925309	6911573	217.61	88.6714	No
G422	10153	2013	H69	Zhejiang	East China	ST11	CG258	CG258	IMP-4	Draft	IncN1	—	—	—	R	R	R	S	R	R	R	R	R	R	R	S	R	R	S	R	S	R	R	R	R	Yes	12936200	8926391	8768595	8707769	259.68	94.7372	No
G455	A324	2014	H21	Guangdong	Sourth China	ST307	Non-CG258	G307	IMP-38	Complete	IncHI5	pA324-IMP	MF344566	2	R	R	R	R	R	R	R	R	R	R	R	R	R	R	S	R	I	R	R	R	S	Yes	10294200	6489825	6349416	6335718	198.94	90.3418	No
G443	111119051	2011	H65	Zhejiang	East China	ST15	Non-CG258	CG15	IMP-4	Complete	IncHI5	p19051-IMP	MF344565	2	R	R	R	I	R	R	R	R	R	R	R	R	R	R	R	R	R	R	R	R	R	Yes	6491426	4198821	4111408	4102769	218.73	88.2311	Yes	1	674172705	46910	17968	14371	8379
G147	A1762	2013	H40	Hunan	Central China	ST307	Non-CG258	G307	IMP-38	Draft	IncHI5	—	—	—	R	R	R	S	R	R	R	R	R	R	R	R	R	R	S	S	S	S	S	R	S	Yes	10741116	6868777	6713352	6695283	209.6	90.5761	No
G148	A2367	2014	H22	Guangdong	Sourth China	ST307	Non-CG258	G307	IMP-38	Draft	IncHI5	—	—	—	R	R	R	S	R	R	R	R	R	R	R	R	R	R	S	S	S	S	S	I	S	Yes	9589968	6195690	6066619	6055348	190.28	90.2715	No
G149	A2368	2014	H22	Guangdong	Sourth China	ST307	Non-CG258	G307	IMP-38	Draft	IncHI5	—	—	—	R	R	R	S	R	R	R	R	R	R	I	R	I	R	S	S	I	S	S	I	S	Yes	8667716	5677945	5559613	5549232	174.52	90.2387	No
G150	A1761	2013	H40	Hunan	Central China	ST307	Non-CG258	G307	IMP-38	Draft	IncHI5	—	—	—	R	R	R	S	R	R	R	R	R	R	R	R	R	R	S	S	S	S	S	I	S	Yes	9702920	6177031	6037694	6021153	188.56	90.5551	No
G444	A1966	2014	H37	Hubei	Central China	ST14	Non-CG258	CG15	IMP-4	Complete	IncFIIpKPHS2:IncFIBpSC138	pA1966-IMP	MK036889	This study	R	R	R	R	R	R	R	R	R	R	R	R	R	I	S	S	S	S	S	R	S	Yes	4681842	3240688	3179999	3170820	167.09	88.3558	Yes	1	943689546	75272	17610	12537	8743
G494	A2359	2014	H39	Hunan	Central China	ST307	Non-CG258	G307	IMP-38	Complete	IncFIBpFB2.3	pA2359-IMP	MN423363	This study	R	R	R	S	R	R	R	R	R	R	R	R	R	R	S	S	I	S	S	I	S	Yes	10513758	7293789	7134300	7114397	222.71	90.6232	Yes	1	694131676	78714	12446	8818	6745
G463	A457	2014	H21	Guangdong	Sourth China	ST17	Non-CG258	CG17	NDM-1	Complete	IncX3	pA457-NDM	MH917282	This study	R	R	R	R	R	R	R	S	R	R	R	R	R	R	S	S	S	S	S	I	S	Yes	10455710	7703628	7562948	7547161	240.48	89.1486	No
G464	A575	2014	H21	Guangdong	Sourth China	ST2480	Non-CG258	Singleton	NDM-1	Complete	IncX3	pA457-NDM	MH917283	This study	R	R	R	R	R	R	R	S	R	R	R	R	R	R	S	S	S	S	S	S	S	Yes	9671632	6522827	6373767	6358864	205.03	87.9736	No
G465	14504	2013	H70	Zhejiang	East China	ST1	Non-CG258	CG1	NDM-1	Complete	IncX3	p14504-NDM	MH917281	This study	R	R	R	R	R	R	R	R	R	R	R	R	R	R	S	S	S	R	R	I	S	Yes	10090086	7088838	6905509	6885080	215.68	90.1661	No
G467	12-SP	2012	H52	Shaanxi	Northwest	ST147	Non-CG258	CG147	NDM-1	Complete	IncX3	p12SP-NDM	MH909342	This study	R	R	R	R	R	R	R	R	R	R	R	R	R	R	S	S	S	R	R	R	R	Yes	8673080	6091931	5985431	5970975	188.77	89.8387	No
G471	7-SP	2012	H52	Shaanxi	Northwest	ST147	Non-CG258	CG147	NDM-1	Complete	IncX3	p7SP-NDM	MH909333	This study	R	R	R	R	R	R	R	R	R	R	R	R	R	R	S	S	I	R	R	R	R	Yes	11100614	7490354	7358007	7340153	232.02	89.8673	No
G472	11-SP	2012	H52	Shaanxi	Northwest	ST147	Non-CG258	CG147	NDM-1	Complete	IncX3	p11SP-NDM	MH909335	This study	R	R	R	R	R	R	R	R	R	R	R	R	R	R	S	S	I	R	R	R	R	Yes	10014880	6774913	6638616	6622884	208.52	89.8456	No
G479	1012018	2012	H23	Guangdong	Sourth China	ST2670	Non-CG258	CG2670	NDM-1	Complete	IncX3	p12018-NDM	MH909343	This study	R	R	R	R	R	R	R	S	R	R	R	R	R	R	S	S	S	S	S	I	S	Yes	9190862	6497267	6354270	6341426	202.34	88.9828	No
G441	20130907-4	2013	H25	Hebei	North China	ST1	Non-CG258	CG1	NDM-1	Complete	IncX3	p309074-NDM	MH909346	This study	R	R	R	R	R	R	R	R	R	R	R	R	R	R	R	R	R	R	R	R	R	Yes	10483754	5194428	5012374	4993264	259.26	82.5747	Yes	1	1101489716	89643	17862	12287	8500
G490	362713	2016	H67	Zhejiang	East China	ST1	Non-CG258	CG1	NDM-1	Complete	IncX3	p362713-NDM	MH909347	This study	R	R	R	R	R	R	R	R	R	R	R	R	R	R	R	R	R	R	R	R	R	Yes	9761488	6564386	6398787	6380010	200.41	90.2789	No
G496	QDE2	2015	H55	Shandong	East China	ST313	Non-CG258	CG313	NDM-5	Complete	IncX3	pQDE2-NDM	MH917280	This study	R	R	R	R	R	R	R	R	R	R	R	S	R	R	S	R	I	S	S	S	R	Yes	9794066	6624995	6430263	6412662	204.15	89.0223	No
G224	A2449	2014	H19	Gansu	Northwest	ST1306	Non-CG258	CG1306	NDM-1	Draft	IncX3	—	—	—	R	R	R	R	R	R	R	S	R	R	I	R	R	R	S	S	S	S	S	S	S	Yes	11266896	7819457	7640410	7626763	245.41	87.6212	No
G226	A1967	2014	H52	Shaanxi	Northwest	ST147	Non-CG258	CG147	NDM-1	Draft	IncX3	—	—	—	R	R	R	R	R	R	R	R	R	R	R	R	R	R	S	R	I	R	R	R	R	Yes	12182346	7954930	7774405	7756547	243.15	89.8537	No
G227	A1968	2014	H52	Shaanxi	Northwest	ST147	Non-CG258	CG147	NDM-1	Draft	IncX3	—	—	—	R	R	R	R	R	R	R	R	R	R	R	R	R	R	S	S	I	R	R	R	R	Yes	11855640	8161552	8008432	7991978	252.38	89.7976	No
G228	A1806	2013	H24	Hainan	Sourth China	ST1493	Non-CG258	CG45	NDM-1	Draft	IncX3	—	—	—	R	R	R	R	R	R	R	I	R	R	R	R	R	R	S	S	S	S	S	I	S	Yes	12764240	9090927	8914044	8888961	280.12	89.9052	No
G229	A2281	2014	H54	Shandong	East China	ST37	Non-CG258	CG37	NDM-1	Draft	IncX3	—	—	—	R	R	R	R	R	R	R	R	R	R	R	S	R	R	S	R	S	I	I	R	S	Yes	11396864	7612301	7468003	7450661	234.12	89.8687	No
G230	A1850	2014	H54	Shandong	East China	ST40	Non-CG258	CG40	NDM-1	Draft	IncX3	—	—	—	R	R	R	R	R	R	R	R	R	R	R	R	R	R	S	R	I	I	S	I	R	Yes	11295558	6917251	6783699	6770306	213.92	89.4156	No
G232	A2292	2014	H38	Hunan	Central China	ST3350	Non-CG258	CG2390	NDM-1	Draft	IncX3	—	—	—	R	R	R	R	R	R	R	R	R	R	R	R	R	R	S	S	S	S	S	I	R	Yes	9994482	6723926	6586507	6574014	208.57	88.9999	No
G272	362713-122	2016	H67	Zhejiang	East China	ST1	Non-CG258	CG1	NDM-1	Draft	IncX3	—	—	—	R	R	R	R	R	R	R	R	R	R	R	R	R	R	R	R	R	R	R	R	R	Yes	10854156	7123523	6955499	6937212	215.62	90.2137	No
G396	127	2014	H24	Hainan	Sourth China	ST258	CG258	CG258	NDM-1	Draft	IncX3	—	—	—	R	R	R	R	R	R	R	R	R	R	R	S	R	R	S	R	I	R	R	R	R	Yes	13374696	9845424	9672972	9598903	283.63	95.8631	No
G428	135	2013	H24	Hainan	Sourth China	ST273	Non-CG258	CG147	NDM-1	Draft	IncX3	—	—	—	R	R	R	R	R	R	R	R	R	R	R	R	R	R	S	R	R	R	R	I	R	Yes	10055894	6017592	5891356	5877932	185.08	89.9144	No
G429	136	2013	H24	Hainan	Sourth China	ST273	Non-CG258	CG147	NDM-1	Draft	IncX3	—	—	—	R	R	R	R	R	R	R	R	R	R	R	R	R	R	S	R	I	R	R	R	R	Yes	10972456	6567767	6437461	6423332	201.37	89.9125	No
G431	138	2013	H24	Hainan	Sourth China	ST273	Non-CG258	CG147	NDM-1	Draft	IncX3	—	—	—	R	R	R	R	R	R	R	I	R	R	R	R	R	R	S	R	I	R	R	R	R	Yes	11349974	7654966	7502272	7485786	235.41	89.9534	No
G432	139	2013	H24	Hainan	Sourth China	ST273	Non-CG258	CG147	NDM-1	Draft	IncX3	—	—	—	R	R	R	R	R	R	R	I	R	R	R	R	R	R	S	R	I	R	R	R	R	Yes	10032634	6882577	6746279	6731145	211.61	89.9393	No
G289	QD185	2013	H55	Shandong	East China	ST3333	Non-CG258	Singleton	NDM-1	Draft	IncC	—	—	—	R	R	R	R	R	R	R	R	R	R	R	R	R	R	S	R	S	S	S	I	R	Yes	9886778	7389342	7221697	7207990	228.3	89.0848	No
G221	A2272	2014	H27	Hebei	North China	ST3349	Non-CG258	CG15	NDM-1	Draft	IncC	—	—	—	R	R	R	R	R	R	R	R	R	R	R	S	R	R	R	R	R	R	R	R	R	Yes	12063400	7348372	7217713	7203527	232.36	87.9558	No
G442	N201205880	2012	H17	Chongqing	Sourthwest	ST290	Non-CG258	CG3132	NDM-1	Complete	IncFIIpP10164-NDM	p205880-NDM	MH909345	This study	R	R	R	I	R	R	R	R	R	R	R	S	R	R	R	R	R	R	R	R	R	Yes	7448260	4236827	4154308	4145109	219.98	88.3013	Yes	1	615336756	43231	17346	14233	7527
G447	A1705	2013	H49	Liaoning	Northeast	ST449	Non-CG258	CG35	KPC-2; NDM-1	Complete	pA1705-KPC: IncP-6(=IncG/U); pA1705-NDM: IncFIIR100:IncR	pA1705-KPC; pA1705-NDM	MH909348; MH909349	This study	R	R	R	R	R	R	R	R	R	R	R	R	R	R	S	R	I	R	R	R	R	Yes	4217230	2734945	2679362	2673905	140.73	88.4082	Yes	1	1014800805	81011	17720	12526	8232
G155	A1706	2013	H49	Liaoning	Northeast	ST449	Non-CG258	CG35	KPC-2; NDM-1	Complete	pA1706-KPC: IncP-6(=IncG/U); pA1706-NDM: IncFIIR100:IncR	pA1706-KPC; pA1706-NDM	MH909350; MH917279	This study	R	R	R	R	R	R	R	R	R	R	R	R	R	R	S	R	I	R	R	R	R	Yes	11547172	6672875	6533127	6519760	206.61	88.3728	Yes
G521	12085	2016	H02	Beijing	North China	ST11	CG258	CG258	KPC-2; NDM-1	Complete	p12085-KPC: IncFIIpHN7A8:IncR; p12085-Ct1: IncC	p12085-KPC; p12085-Ct1	MN842292; MN310377	3	R	R	R	R	R	R	R	R	R	R	R	R	R	R	R	R	R	R	R	R	S	Yes	11247432	8515024	8326473	8253201	247.15	93.5581	Yes	1	1153432178	145628	10928	7920	7920
G099	2016071221	2016	H15	Beijing	North China	ST11	CG258	CG258	KPC-2	Complete	IncFIIpHN7A8	p71221-KPC	MT108205	This study	R	R	R	R	R	R	R	R	R	R	R	R	R	R	R	R	R	R	R	R	R	Yes	31234758	21664654	21192786	21016216	624.27	94.9408	Yes	1	656565819	48939	18734	13416	11115
G194	A1743	2013	H64	Zhejiang	East China	ST11	CG258	CG258	KPC-2	Complete	IncFIIpHN7A8	pA1743-KPC	MT108206	This study	R	R	R	R	R	R	R	R	R	R	R	R	R	R	R	R	R	R	R	R	S	Yes	9500936	6297887	6156069	6110121	182.12	94.9785	Yes	1	660817610	67994	13646	9718	8297
G307	20	2017	H11	Beijing	North China	ST11	CG258	CG258	KPC-2	Complete	IncFIIpHN7A8	pBJ20-KPC	MT108208	This study	R	R	R	R	R	R	R	R	R	R	R	S	I	R	R	S	R	R	R	R	R	Yes	9433460	3802863	3698533	3671953	109.76	94.6809	Yes	1	1135448110	81907	19435	13862	10423
G029	D1799	2013	H53	Shandong	East China	ST11	CG258	CG258	KPC-2	Draft	IncFIIpHN7A8	—	—	—	R	R	R	R	R	R	R	S	R	R	S	R	R	R	S	S	S	R	R	R	R	Yes	24210706	14742470	14412549	14301885	422.02	95.7746	No
G086	2014060704	2014	H15	Beijing	North China	ST11	CG258	CG258	KPC-2	Draft	IncFIIpHN7A8	—	—	—	R	R	R	R	R	R	R	R	R	R	R	R	R	R	R	R	R	R	R	R	R	Yes	43359892	25791592	25217043	25018353	742.5	95.4627	No
G087	2014061604	2014	H15	Beijing	North China	ST11	CG258	CG258	KPC-2	Draft	IncFIIpHN7A8	—	—	—	R	R	R	R	R	R	R	R	R	R	R	R	R	R	R	R	R	R	R	R	R	Yes	25906128	18222408	17811574	17664295	525.31	95.3545	No
G089	2014063010	2014	H15	Beijing	North China	ST11	CG258	CG258	KPC-2	Draft	IncFIIpHN7A8	—	—	—	R	R	R	R	R	R	R	R	R	R	R	R	R	R	R	R	R	R	R	R	R	Yes	24233298	17503080	17109461	16965361	504.29	95.3497	No
G090	2014070315	2014	H15	Beijing	North China	ST11	CG258	CG258	KPC-2	Draft	IncFIIpHN7A8	—	—	—	R	R	R	R	R	R	R	R	R	R	R	R	R	R	R	R	R	R	R	R	R	Yes	28451088	19027383	18603871	18450372	548.77	95.3721	No
G091	2014081919	2014	H15	Beijing	North China	ST11	CG258	CG258	KPC-2	Draft	IncFIIpHN7A8	—	—	—	R	R	R	R	R	R	R	R	R	R	R	R	R	R	R	R	R	R	R	R	R	Yes	23397908	15781037	15422998	15296064	454.03	95.3152	No
G094	2014060404	2014	H15	Beijing	North China	ST11	CG258	CG258	KPC-2	Draft	IncFIIpHN7A8	—	—	—	R	R	R	R	R	R	R	R	R	R	R	R	R	R	R	R	R	R	R	R	R	Yes	23535574	16209544	15832433	15699346	466.61	95.2795	No
G095	2014060620	2014	H15	Beijing	North China	ST11	CG258	CG258	KPC-2	Draft	IncFIIpHN7A8	—	—	—	R	R	R	R	R	R	R	R	R	R	R	R	R	R	R	R	R	R	R	R	R	Yes	23106772	16438470	16069020	15949390	475.35	94.6822	No
G096	2014081917	2014	H15	Beijing	North China	ST11	CG258	CG258	KPC-2	Draft	IncFIIpHN7A8	—	—	—	R	R	R	R	R	R	R	R	R	R	R	R	R	R	R	R	R	R	R	R	R	Yes	27333560	17604539	17167295	17023508	506.04	95.2571	No
G309	25	2017	H11	Beijing	North China	ST11	CG258	CG258	KPC-2	Draft	IncFIIpHN7A8	—	—	—	R	R	R	R	R	R	R	R	R	R	R	R	R	R	S	R	I	R	R	R	R	Yes	12152476	5517271	5389092	5352434	160.11	94.1771	No
G506	11475	2015	H02	Beijing	North China	ST11	CG258	CG258	KPC-2	Draft	IncFIIpHN7A8	—	—	—	R	R	R	R	R	R	R	R	R	R	R	R	R	R	R	R	R	R	R	R	S	Yes	11055374	7770375	7597767	7532629	224.66	93.9237	No
G190	A1736	2013	H64	Zhejiang	East China	ST11	CG258	CG258	KPC-2	Draft	IncFIIpHN7A8	—	—	—	R	R	R	R	R	R	R	R	R	R	R	R	R	R	R	R	R	R	R	R	S	Yes	9496264	6275988	6135981	6090254	180.69	95.4686	No
G191	A1738	2013	H64	Zhejiang	East China	ST11	CG258	CG258	KPC-2	Draft	IncFIIpHN7A8	—	—	—	R	R	R	R	R	R	R	R	R	R	R	R	R	R	R	R	R	R	R	R	S	Yes	9269372	6089475	5949571	5905266	175.24	95.4485	No
G192	A1740	2013	H64	Zhejiang	East China	ST11	CG258	CG258	KPC-2	Draft	IncFIIpHN7A8	—	—	—	R	R	R	R	R	R	R	R	R	R	R	R	R	R	R	R	R	R	R	R	S	Yes	9052350	6069443	5931014	5886262	174.78	95.3867	No
G193	A1742	2013	H64	Zhejiang	East China	ST11	CG258	CG258	KPC-2	Draft	IncFIIpHN7A8	—	—	—	R	R	R	R	R	R	R	R	R	R	R	R	R	R	R	R	R	R	R	R	S	Yes	9099052	5914924	5782121	5738905	170.46	95.3851	No
G211	A1737	2013	H64	Zhejiang	East China	ST11	CG258	CG258	KPC-2	Draft	IncFIIpHN7A8	—	—	—	R	R	R	R	R	R	R	R	R	R	R	R	R	R	R	R	R	R	R	R	S	Yes	10919246	7734922	7561844	7504359	223.12	95.3269	No
G134	20160508806-28	2016	H67	Zhejiang	East China	ST11	CG258	CG258	KPC-2	Draft	IncFIIpHN7A8	—	—	—	R	R	R	I	R	R	R	S	R	R	S	R	R	I	R	R	R	R	R	R	S	Yes	28531662	22443946	22009971	21834466	649.6	95.2938	No
G296	3	2017	H11	Beijing	North China	ST11	CG258	CG258	KPC-2	Draft	IncFIIpHN7A8	—	—	—	R	R	R	R	R	R	R	R	R	R	R	R	R	R	R	R	R	R	R	R	R	Yes	8908994	3848064	3751166	3723425	111.19	94.6932	No
G306	19	2017	H11	Beijing	North China	ST11	CG258	CG258	KPC-2	Draft	IncFIIpHN7A8	—	—	—	R	R	R	R	R	R	R	R	R	R	R	R	R	R	R	R	R	R	R	R	R	Yes	10481656	7239337	7064883	7009084	209.45	94.7834	No
G312	30	2017	H11	Beijing	North China	ST11	CG258	CG258	KPC-2	Draft	IncFIIpHN7A8	—	—	—	R	R	R	R	R	R	R	R	R	R	R	R	R	R	R	R	R	R	R	R	R	Yes	10943108	7472909	7296260	7238255	217.02	94.4022	No
G335	124	2017	H11	Beijing	North China	ST11	CG258	CG258	KPC-2	Draft	IncFIIpHN7A8	—	—	—	R	R	R	R	R	R	R	R	R	R	R	R	R	R	R	R	R	R	R	R	R	Yes	10219098	7288962	7120684	7068643	211.41	94.6694	No
G336	125	2017	H11	Beijing	North China	ST11	CG258	CG258	KPC-2	Draft	IncFIIpHN7A8	—	—	—	R	R	R	R	R	R	R	R	R	R	R	R	R	R	R	R	R	R	R	R	R	Yes	14564320	10092645	9864446	9792538	294.8	93.9393	No
G085	2014042281	2014	H15	Beijing	North China	ST11	CG258	CG258	KPC-2	Complete	IncFIIpHN7A8	p42281-KPC	MT810369	This study	R	R	R	R	R	R	R	R	R	R	R	R	R	R	R	R	R	R	R	R	R	Yes	28209816	18835186	18440223	18290376	543.31	95.4627	No
G200	A1702	2013	H44	Jiangsu	East China	ST11	CG258	CG258	KPC-2	Complete	IncFIIpHN7A8	pA1702-KPC	MT810368	This study	R	R	R	R	R	R	R	R	R	R	R	R	R	R	R	R	R	R	R	R	R	Yes	12045030	8511246	8311594	8248296	244.93	95.4656	No
G481	675920	2015	H43	Jiangsu	East China	ST11	CG258	CG258	KPC-2	Complete	IncFIIpHN7A8:IncR	p675920-1	MF133495	4	R	R	R	R	R	R	R	R	R	R	R	R	R	R	R	R	R	R	R	R	R	Yes	9023702	6440886	6274356	6226086	186.18	94.7805	No
G468	201207221068	2012	H15	Beijing	North China	ST11	CG258	CG258	KPC-2	Complete	IncFIIpHN7A8:IncR	p1068-KPC	MF168402	4	R	R	R	R	R	R	R	R	R	R	R	R	R	R	R	R	R	R	R	R	S	Yes	9959734	7331694	7161755	7106955	211.08	95.4785	No
G475	12139	2013	H30	Hebei	North China	ST11	CG258	CG258	KPC-2	Complete	IncFIIpHN7A8:IncR	p12139-KPC	MF168403	4	R	R	R	R	R	R	R	R	R	R	R	R	R	R	R	R	R	R	R	R	R	Yes	10536062	7512688	7337613	7280489	216.71	95.304	No
G482	160120049	2016	H45	Jiangsu	East China	ST11	CG258	CG258	KPC-2	Complete	IncFIIpHN7A8:IncR	p20049-KPC	MF168404	4	R	R	R	R	R	R	R	R	R	R	R	R	R	R	R	R	R	R	R	R	S	Yes	9968688	6454166	6261180	6209955	186.75	94.2234	No
G474	64917	2013	H13	Beijing	North China	ST11	CG258	CG258	KPC-2	Complete	IncFIIpHN7A8:IncR	p64917-KPC	MF168405	4	R	R	R	R	R	R	R	R	R	R	R	R	R	R	R	R	R	R	R	R	R	Yes	10700994	7441374	7251385	7195529	213.92	95.3563	No
G440	20140911021	2014	H17	Chongqing	Sourthwest	ST11	CG258	CG258	KPC-2	Complete	IncFIIpHN7A8:IncR	p911021-KPC	MK036888	This study	R	R	R	R	R	R	R	R	R	R	R	R	R	R	R	R	R	R	R	R	R	Yes	7191852	5804454	5679388	5636248	278.35	95.3859	Yes	1	522202437	35274	17847	14804	7477
G202	A1750	2013	H46	Jiangsu	East China	ST11	CG258	CG258	KPC-2	Complete	IncFIIpHN7A8:IncR	pA1750-KPC	MT108207	This study	R	R	R	R	R	R	R	R	R	R	R	R	R	R	S	R	S	R	R	R	R	Yes	13178564	9066051	8864998	8799696	261.51	95.3435	Yes	1	882992174	69087	18258	12780	8752
G320	108	2017	H11	Beijing	North China	ST11	CG258	CG258	KPC-2	Complete	IncFIIpHN7A8:IncR	pBJ108-KPC	MT108209	This study	R	R	R	R	R	R	R	R	R	R	R	R	R	R	S	S	S	R	R	R	S	Yes	9687726	5104331	4979570	4944434	147.47	94.2202	Yes	1	1054070964	78273	19137	13466	10145
G519	9489	2014	H02	Beijing	North China	ST11	CG258	CG258	KPC-2	Complete	IncFIIpHN7A8:IncR	pBJ9489-KPC	MN821371	This study	R	R	R	R	R	R	R	R	R	R	R	R	R	R	R	R	R	R	R	R	R	Yes	10384380	8000559	7840014	7777258	232.02	93.8855	Yes	1	1273274315	130455	13370	9760	9760
G378	79	2017	H35	Henan	Central China	ST11	CG258	CG258	KPC-2	Complete	IncFIIpHN7A8:IncR	pZZ79-KPC	MT108211	This study	R	R	R	R	R	R	R	R	R	R	R	R	R	R	S	R	S	R	R	R	R	Yes	9724974	7216464	7054364	6996912	209.83	94.4707	Yes	1	733743920	75017	14392	9781	7388
G207	A1727	2013	H70	Zhejiang	East China	ST11	CG258	CG258	KPC-2	Draft	IncFIIpHN7A8:IncR	—	—	—	R	R	R	R	R	R	R	R	R	R	R	R	R	R	R	R	R	R	R	R	S	Yes	11390026	8253398	8063089	8002282	239	94.8394	No
G371	72	2017	H35	Henan	Central China	ST11	CG258	CG258	KPC-2	Draft	IncFIIpHN7A8:IncR	—	—	—	R	R	R	R	R	R	R	R	R	R	R	R	R	R	S	R	S	R	R	R	R	Yes	10510792	7630999	7445281	7387127	221.1	94.483	No
G377	78	2017	H35	Henan	Central China	ST11	CG258	CG258	KPC-2	Draft	IncFIIpHN7A8:IncR	—	—	—	R	R	R	R	R	R	R	S	R	I	S	R	R	I	S	R	I	I	S	I	R	Yes	10543544	7500706	7324873	7266728	217.7	94.4655	No
G055	Kpn42	2015	H14	Beijing	North China	ST11	CG258	CG258	KPC-2	Draft	IncFIIpHN7A8:IncR	—	—	—	R	R	R	R	R	R	R	R	R	R	R	R	R	R	S	R	I	R	R	R	R	Yes	26837098	15610120	15261827	15143121	449.37	95.3997	No
G181	A1674	2013	H09	Beijing	North China	ST11	CG258	CG258	KPC-2	Draft	IncFIIpHN7A8:IncR	—	—	—	R	R	R	R	R	R	R	R	R	R	R	R	R	R	R	R	R	R	R	R	R	Yes	11359510	7592773	7427706	7369984	218.81	95.4077	No
G182	A1675	2013	H09	Beijing	North China	ST11	CG258	CG258	KPC-2	Draft	IncFIIpHN7A8:IncR	—	—	—	R	R	R	R	R	R	R	R	R	R	R	R	R	R	R	R	R	R	R	R	S	Yes	10343950	7381810	7219178	7163515	212.93	95.3523	No
G201	A1748	2013	H46	Jiangsu	East China	ST11	CG258	CG258	KPC-2	Draft	IncFIIpHN7A8:IncR	—	—	—	R	R	R	R	R	R	R	R	R	R	R	R	R	R	S	R	S	R	R	R	R	Yes	10262056	6952427	6798047	6747868	200.66	95.3139	No
G205	A1679	2013	H57	Shanghai	East China	ST11	CG258	CG258	KPC-2	Draft	IncFIIpHN7A8:IncR	—	—	—	R	R	R	R	R	R	R	R	R	R	R	R	R	R	R	R	R	R	R	R	S	Yes	9280360	6461600	6311265	6262268	188.69	93.9355	No
G206	A1681	2013	H57	Shanghai	East China	ST11	CG258	CG258	KPC-2	Draft	IncFIIpHN7A8:IncR	—	—	—	R	R	R	R	R	R	R	R	R	R	R	R	R	R	R	R	R	R	R	R	S	Yes	9892764	7164648	6992598	6938971	208.4	94.2166	No
G209	A1707	2013	H01	Anhui	East China	ST3348	CG258	CG258	KPC-2	Draft	IncFIIpHN7A8:IncR	—	—	—	R	R	R	R	R	R	R	R	R	R	R	R	R	R	S	R	S	R	R	R	R	Yes	9830762	6786779	6639145	6588717	196.38	94.9668	No
G213	A1723	2013	H59	Shanxi	North China	ST3348	CG258	CG258	KPC-2	Draft	IncFIIpHN7A8:IncR	—	—	—	R	R	R	R	R	R	R	R	R	R	R	R	R	R	S	R	S	R	R	R	R	Yes	9481400	6584504	6441858	6393287	190.91	94.8973	No
G214	A1724	2013	H59	Shanxi	North China	ST3348	CG258	CG258	KPC-2	Draft	IncFIIpHN7A8:IncR	—	—	—	R	R	R	R	R	R	R	R	R	R	R	R	R	R	S	R	S	R	R	R	R	Yes	9900564	6951923	6804874	6754830	201.67	94.9026	No
G215	A1725	2013	H59	Shanxi	North China	ST3348	CG258	CG258	KPC-2	Draft	IncFIIpHN7A8:IncR	—	—	—	R	R	R	R	R	R	R	R	R	R	R	R	R	R	S	R	S	R	R	R	R	Yes	9886686	6792008	6643404	6593760	196.93	94.8956	No
G269	418719-27	2014	H67	Zhejiang	East China	ST11	CG258	CG258	KPC-2	Draft	IncFIIpHN7A8:IncR	—	—	—	R	R	R	R	R	R	R	R	R	R	R	R	R	R	R	R	R	R	R	R	S	Yes	7529316	5461278	5341621	5301979	158.67	94.4731	No
G279	418719-18	2014	H67	Zhejiang	East China	ST11	CG258	CG258	KPC-2	Draft	IncFIIpHN7A8:IncR	—	—	—	R	R	R	R	R	R	R	R	R	R	R	R	R	R	R	R	R	R	R	R	R	Yes	7584280	5673494	5552223	5510264	165.17	94.4776	No
G042	Kpn27	2015	H14	Beijing	North China	ST11	CG258	CG258	KPC-2	Complete	IncFIIpHN7A8	pKPN27-KPC	MT920904	This study	R	R	R	R	R	R	R	R	R	R	R	R	R	R	S	S	S	R	R	R	R	Yes	44083640	29198774	28557673	28330009	842.54	95.4305	No
G056	Kpn50	2015	H14	Beijing	North China	ST11	CG258	CG258	KPC-2	Draft	IncFIIpHN7A8:IncR	—	—	—	R	R	R	R	R	R	R	R	R	R	R	R	R	R	S	R	I	R	R	R	S	Yes	34238328	19303628	18856727	18709087	554.33	95.4468	No
G133	20160501392	2016	H67	Zhejiang	East China	ST11	CG258	CG258	KPC-2	Draft	IncFIIpHN7A8:IncR	—	—	—	R	R	R	R	R	R	R	R	R	R	R	R	R	R	S	S	I	R	R	R	S	Yes	22466794	16904239	16569715	16432145	488.89	95.3735	No
G240	A2068	2014	H33	Hebei	North China	ST11	CG258	CG258	KPC-2	Draft	IncFIIpHN7A8:IncR	—	—	—	R	R	R	R	R	R	R	R	R	R	R	R	R	R	R	R	R	R	R	R	S	Yes	9195302	6511433	6356411	6307441	187.5	95.303	No
G243	A2313	2014	H63	Zhejiang	East China	ST11	CG258	CG258	KPC-2	Draft	IncFIIpHN7A8:IncR	—	—	—	R	R	R	R	R	R	R	R	R	R	R	R	R	R	S	S	S	R	R	R	R	Yes	9174764	6594359	6453628	6409021	191.27	94.8144	No
G277	246220-17	2014	H67	Zhejiang	East China	ST11	CG258	CG258	KPC-2	Draft	IncFIIpHN7A8:IncR	—	—	—	R	R	R	R	R	R	R	R	R	R	R	R	R	R	S	S	S	R	R	R	R	Yes	9263690	6928055	6783558	6731960	199.8	95.2808	No
G278	446407-124	2016	H67	Zhejiang	East China	ST11	CG258	CG258	KPC-2	Draft	IncFIIpHN7A8:IncR	—	—	—	R	R	R	R	R	R	R	R	R	R	R	R	R	R	R	R	R	R	R	R	S	Yes	8643728	6442944	6302927	6255826	185.63	95.4401	No
G012	13224	2013	H30	Hebei	North China	ST11	CG258	CG258	KPC-2	Draft	IncFIIpHN7A8:IncR	—	—	—	R	R	R	R	R	R	R	R	R	R	R	R	R	R	R	R	R	R	R	R	R	Yes	25536442	15461055	15134420	15022347	444.62	95.7665	No
G013	14696	2013	H30	Hebei	North China	ST11	CG258	CG258	KPC-2	Draft	IncFIIpHN7A8:IncR	—	—	—	R	R	R	R	R	R	R	R	R	R	R	R	R	R	R	R	R	R	R	R	R	Yes	30409548	18183688	17789424	17649114	522.83	95.5651	No
G017	2432	2015	H18	Fujian	East China	ST11	CG258	CG258	KPC-2	Draft	IncFIIpHN7A8:IncR	—	—	—	R	R	R	R	R	R	R	R	R	R	R	R	R	R	R	R	R	R	R	R	R	Yes	35186402	21408381	20906354	20762701	614.83	95.5917	No
G018	2103	2015	H18	Fujian	East China	ST11	CG258	CG258	KPC-2	Draft	IncFIIpHN7A8:IncR	—	—	—	R	R	R	R	R	R	R	R	R	R	R	R	R	R	R	R	R	R	R	R	S	Yes	38539638	24185283	23634989	23478114	695.06	95.7002	No
G024	7819	2013	H12	Beijing	North China	ST11	CG258	CG258	KPC-2	Draft	IncFIIpHN7A8:IncR	—	—	—	R	R	R	R	R	R	R	R	R	R	R	R	R	R	R	R	R	R	R	R	R	Yes	22266248	14895656	14583929	14482594	428.99	95.7482	No
G039	Kpn17	2014	H14	Beijing	North China	ST11	CG258	CG258	KPC-2	Draft	IncFIIpHN7A8:IncR	—	—	—	R	R	R	R	R	R	R	R	R	R	R	R	R	R	S	R	I	R	R	R	R	Yes	46103772	31816714	31139747	30894973	918.47	95.4632	No
G040	E32	2015	H14	Beijing	North China	ST11	CG258	CG258	KPC-2	Draft	IncFIIpHN7A8:IncR	—	—	—	R	R	R	R	R	R	R	R	R	R	R	R	R	R	S	S	S	R	R	R	R	Yes	51339370	34846303	34121327	33844111	1025.88	93.6288	No
G041	Kpn23	2015	H14	Beijing	North China	ST11	CG258	CG258	KPC-2	Draft	IncFIIpHN7A8:IncR	—	—	—	R	R	R	R	R	R	R	R	R	R	R	R	R	R	R	R	R	R	R	R	R	Yes	30389406	21534645	21075632	20899480	619.87	95.6687	No
G044	Kpn48	2015	H14	Beijing	North China	ST11	CG258	CG258	KPC-2	Draft	IncFIIpHN7A8:IncR	—	—	—	R	R	R	R	R	R	R	R	R	R	R	R	R	R	R	R	R	R	R	R	R	Yes	33820216	21279250	20818315	20654418	614.81	95.3593	No
G045	Kpn16	2014	H14	Beijing	North China	ST11	CG258	CG258	KPC-2	Draft	IncFIIpHN7A8:IncR	—	—	—	R	R	R	R	R	R	R	R	R	R	R	R	R	R	S	R	I	R	R	R	R	Yes	35750684	23845187	23310191	23123425	692.32	94.7498	No
G047	Kpn41	2015	H14	Beijing	North China	ST11	CG258	CG258	KPC-2	Draft	IncFIIpHN7A8:IncR	—	—	—	R	R	R	R	R	R	R	R	R	R	R	R	R	R	R	R	R	R	R	R	R	Yes	50863564	30379410	29763793	29548279	875.48	95.6066	No
G050	Kpn8	2014	H14	Beijing	North China	ST11	CG258	CG258	KPC-2	Draft	IncFIIpHN7A8:IncR	—	—	—	R	R	R	R	R	R	R	R	R	R	R	R	R	R	S	R	I	R	R	R	R	Yes	31344908	17994489	17589186	17445254	516.99	95.5111	No
G051	Kpn19	2014	H14	Beijing	North China	ST11	CG258	CG258	KPC-2	Draft	IncFIIpHN7A8:IncR	—	—	—	R	R	R	S	R	R	R	R	R	S	S	S	R	R	S	S	S	S	S	R	R	Yes	36154186	21832972	21352337	21184632	628.24	95.5211	No
G052	Kpn25	2015	H14	Beijing	North China	ST11	CG258	CG258	KPC-2	Draft	IncFIIpHN7A8:IncR	—	—	—	R	R	R	R	R	R	R	R	R	R	R	R	R	R	S	R	I	R	R	R	R	Yes	30891342	18676672	18250123	18106268	536.87	95.5024	No
G053	Kpn28	2015	H14	Beijing	North China	ST11	CG258	CG258	KPC-2	Draft	IncFIIpHN7A8:IncR	—	—	—	R	R	R	R	R	R	R	R	R	R	R	R	R	R	S	R	I	R	R	R	R	Yes	29677754	17892200	17486679	17350635	514.42	95.4704	No
G054	Kpn32	2015	H14	Beijing	North China	ST11	CG258	CG258	KPC-2	Draft	IncFIIpHN7A8:IncR	—	—	—	R	R	R	R	R	R	R	R	R	R	R	R	R	R	S	S	S	R	R	R	R	Yes	39410734	22296353	21778834	21607507	640.15	95.5223	No
G092	2014070102	2014	H15	Beijing	North China	ST11	CG258	CG258	KPC-2	Draft	IncFIIpHN7A8:IncR	—	—	—	R	R	R	R	R	R	R	R	R	R	R	R	R	R	R	R	R	R	R	R	R	Yes	27171324	19690509	19259306	19096332	565.82	95.2241	No
G139	09302	2015	H69	Zhejiang	East China	ST11	CG258	CG258	KPC-2	Draft	IncFIIpHN7A8:IncR	—	—	—	R	R	R	R	R	R	R	R	R	R	R	R	R	R	R	R	R	R	R	R	R	Yes	27470904	19126590	18698214	18543649	550.52	95.5997	No
G140	22409	2015	H69	Zhejiang	East China	ST11	CG258	CG258	KPC-2	Draft	IncFIIpHN7A8:IncR	—	—	—	R	R	R	R	R	R	R	R	R	R	R	R	R	R	R	R	R	R	R	R	R	Yes	8350684	6056461	5914240	5870270	174.42	95.4177	No
G141	22411	2015	H69	Zhejiang	East China	ST11	CG258	CG258	KPC-2	Draft	IncFIIpHN7A8:IncR	—	—	—	R	R	R	R	R	R	R	R	R	R	R	R	R	R	R	R	R	R	R	R	R	Yes	7398806	5582857	5457267	5416989	161.74	94.7357	No
G177	A2294	2014	H59	Shanxi	North China	ST11	CG258	CG258	KPC-2	Draft	IncFIIpHN7A8:IncR	—	—	—	R	R	R	R	R	R	R	R	R	R	R	R	R	R	R	R	R	R	R	R	R	Yes	12599090	8636224	8441188	8377466	248.99	95.2808	No
G187	A1822	2013	H29	Hebei	North China	ST11	CG258	CG258	KPC-2	Draft	IncFIIpHN7A8:IncR	—	—	—	R	R	R	R	R	R	R	S	R	R	R	R	R	R	R	R	R	R	I	R	R	Yes	9149162	5757313	5625079	5582969	167.12	94.4624	No
G188	A1823	2013	H29	Hebei	North China	ST11	CG258	CG258	KPC-2	Draft	IncFIIpHN7A8:IncR	—	—	—	R	R	R	R	R	R	R	R	R	R	R	R	R	R	R	R	R	R	R	R	R	Yes	9670206	6358480	6215431	6169244	183.3	95.272	No
G203	A1729	2013	H66	Zhejiang	East China	ST11	CG258	CG258	KPC-2	Draft	IncFIIpHN7A8:IncR	—	—	—	R	R	R	R	R	R	R	R	R	R	R	R	R	R	R	R	R	R	R	R	S	Yes	11872066	8405510	8208292	8146023	242.98	94.9875	No
G251	17061252	2017	H28	Hebei	North China	ST11	CG258	CG258	KPC-2	Draft	IncFIIpHN7A8:IncR	—	—	—	R	R	R	R	R	R	R	R	R	R	R	R	R	R	R	R	R	R	R	R	R	Yes	8447552	6146632	6010994	5965619	178.45	94.5141	No
G409	09112	2016	H69	Zhejiang	East China	ST11	CG258	CG258	KPC-2	Draft	IncFIIpHN7A8:IncR	—	—	—	R	R	R	R	R	R	R	R	R	R	R	R	R	R	R	R	R	R	R	R	S	Yes	12694966	8827130	8620775	8556262	253.79	95.4869	No
G412	25165	2016	H69	Zhejiang	East China	ST11	CG258	CG258	KPC-2	Draft	IncFIIpHN7A8:IncR	—	—	—	R	R	R	R	R	R	R	R	R	R	R	R	R	R	R	R	R	R	R	R	S	Yes	12820904	8930929	8721167	8655415	256.58	95.4885	No
G413	30178	2015	H69	Zhejiang	East China	ST11	CG258	CG258	KPC-2	Draft	IncFIIpHN7A8:IncR	—	—	—	R	R	R	R	R	R	R	R	R	R	R	R	R	R	R	R	R	R	R	R	R	Yes	9449798	6674242	6519916	6470352	191.93	95.4426	No
G414	30294	2015	H69	Zhejiang	East China	ST11	CG258	CG258	KPC-2	Draft	IncFIIpHN7A8:IncR	—	—	—	R	R	R	R	R	R	R	R	R	R	R	R	R	R	R	R	R	R	R	R	R	Yes	11070562	7702130	7521909	7464813	221.3	95.4711	No
G416	08413	2015	H69	Zhejiang	East China	ST11	CG258	CG258	KPC-2	Draft	IncFIIpHN7A8:IncR	—	—	—	R	R	R	R	R	R	R	R	R	R	R	R	R	R	R	R	R	R	R	R	R	Yes	10169120	7052108	6888167	6835819	202.76	95.438	No
G046	Kpn22	2015	H14	Beijing	North China	ST11	CG258	CG258	KPC-2	Draft	IncFIIpHN7A8:IncR	—	—	—	R	R	R	R	R	R	R	R	R	R	R	R	R	R	S	S	S	R	R	R	R	Yes	46603030	30823289	30150553	29908788	893.72	94.8673	No
G048	Kpn30	2015	H14	Beijing	North China	ST11	CG258	CG258	KPC-2	Draft	IncFIIpHN7A8:IncR	—	—	—	R	R	R	R	R	R	R	R	R	R	R	R	R	R	S	R	S	R	R	R	R	Yes	41420620	24220673	23699654	23521030	696.9	95.6085	No
G058	Kpn33	2015	H14	Beijing	North China	ST11	CG258	CG258	KPC-2	Draft	IncFIIpHN7A8:IncR	—	—	—	R	R	R	R	R	R	R	R	R	R	R	R	R	R	S	R	I	R	R	R	R	Yes	20160228	12441475	12132343	12034101	358.36	95.0699	No
G212	A1726	2013	H70	Zhejiang	East China	ST11	CG258	CG258	KPC-2	Draft	IncFIIpHN7A8:IncR	—	—	—	R	R	R	R	R	R	R	R	R	R	R	R	R	R	R	R	R	R	R	R	R	Yes	10865740	7151909	6987250	6932985	206.75	94.9977	No
G404	MVCH19	2017	H30	Hebei	North China	ST11	CG258	CG258	KPC-2	Draft	IncFIIpHN7A8:IncR	—	—	—	R	R	R	R	R	R	R	R	R	R	R	R	R	R	R	R	R	R	R	R	S	Yes	9965102	7002840	6838940	6787225	201.79	95.2873	No
G497	9331	2014	H02	Beijing	North China	ST11	CG258	CG258	KPC-2	Draft	IncFIIpHN7A8:IncR	—	—	—	R	R	R	R	R	R	R	R	R	R	R	R	R	R	R	R	R	R	R	R	R	Yes	11138318	7869272	7705171	7636787	229	93.4339	No
G499	9778	2014	H02	Beijing	North China	ST11	CG258	CG258	KPC-2	Draft	IncFIIpHN7A8:IncR	—	—	—	R	R	R	R	R	R	R	R	R	R	R	R	R	R	R	R	R	R	R	R	R	Yes	12769828	8232849	8029889	7960485	237.58	93.8922	No
G502	10148	2014	H02	Beijing	North China	ST11	CG258	CG258	KPC-2	Draft	IncFIIpHN7A8:IncR	—	—	—	R	R	R	R	R	R	R	R	R	R	R	R	R	R	R	R	R	R	R	R	S	Yes	11258674	8070575	7891045	7821705	236.03	92.8368	No
G507	11555	2015	H02	Beijing	North China	ST11	CG258	CG258	KPC-2	Draft	IncFIIpHN7A8:IncR	—	—	—	R	R	R	R	R	R	R	R	R	R	R	R	R	R	R	R	R	R	R	R	R	Yes	11544416	8532363	8350759	8278102	246.62	94.0552	No
G510	12179	2016	H02	Beijing	North China	ST11	CG258	CG258	KPC-2	Draft	IncFIIpHN7A8:IncR	—	—	—	R	R	R	R	R	R	R	R	R	R	R	R	R	R	R	R	R	R	R	R	R	Yes	12833556	9254527	9055993	8979064	268.01	93.89	No
G112	160122041	2016	H45	Jiangsu	East China	ST11	CG258	CG258	KPC-2	Draft	IncFIIpHN7A8:IncR	—	—	—	R	R	R	R	R	R	R	R	R	R	R	R	R	R	R	R	R	R	R	R	R	Yes	27421894	20168953	19738913	19580365	580.98	95.621	No
G113	160120058	2016	H45	Jiangsu	East China	ST11	CG258	CG258	KPC-2	Draft	IncFIIpHN7A8:IncR	—	—	—	R	R	R	R	R	R	R	R	R	R	R	R	R	R	R	R	R	R	R	R	R	Yes	33182486	23107603	22602293	22421010	667.77	95.1345	No
G115	160115031	2016	H45	Jiangsu	East China	ST11	CG258	CG258	KPC-2	Draft	IncFIIpHN7A8:IncR	—	—	—	R	R	R	R	R	R	R	R	R	R	R	R	R	R	R	R	R	R	R	R	S	Yes	31511674	21387563	20930418	20757951	620.96	94.5003	No
G116	160118035	2016	H45	Jiangsu	East China	ST11	CG258	CG258	KPC-2	Draft	IncFIIpHN7A8:IncR	—	—	—	R	R	R	R	R	R	R	R	R	R	R	R	R	R	R	R	R	R	R	R	S	Yes	27264320	18418288	18020780	17870817	532.38	95.0723	No
G117	160116015	2016	H45	Jiangsu	East China	ST11	CG258	CG258	KPC-2	Draft	IncFIIpHN7A8:IncR	—	—	—	R	R	R	R	R	R	R	R	R	R	R	R	R	R	R	R	R	R	R	R	S	Yes	24458524	18359770	17964651	17816645	530.25	95.1891	No
G118	160118056	2016	H45	Jiangsu	East China	ST11	CG258	CG258	KPC-2	Draft	IncFIIpHN7A8:IncR	—	—	—	R	R	R	R	R	R	R	R	R	R	R	R	R	R	R	R	R	R	R	R	S	Yes	24158238	16769021	16404959	16269366	484.77	95.052	No
G119	160118032	2016	H45	Jiangsu	East China	ST11	CG258	CG258	KPC-2	Draft	IncFIIpHN7A8:IncR	—	—	—	R	R	R	R	R	R	R	R	R	R	R	R	R	R	R	R	R	R	R	R	S	Yes	26417768	19517758	19111822	18957825	562.35	95.5965	No
G120	160114035	2016	H45	Jiangsu	East China	ST11	CG258	CG258	KPC-2	Draft	IncFIIpHN7A8:IncR	—	—	—	R	R	R	R	R	R	R	R	R	R	R	R	R	R	R	R	R	R	R	R	S	Yes	28498538	19455831	19031670	18872394	561.8	95.0659	No
G121	160119047	2016	H45	Jiangsu	East China	ST11	CG258	CG258	KPC-2	Draft	IncFIIpHN7A8:IncR	—	—	—	R	R	R	R	R	R	R	R	R	R	R	R	R	R	R	R	R	R	R	R	S	Yes	25822984	18350850	17950642	17799995	530.46	95.0489	No
G122	160422615	2016	H45	Jiangsu	East China	ST11	CG258	CG258	KPC-2	Draft	IncFIIpHN7A8:IncR	—	—	—	R	R	R	R	R	R	R	R	R	R	R	R	R	R	R	R	R	R	R	R	S	Yes	25320784	17679278	17295761	17150835	510.18	95.0484	No
G131	20160429800	2016	H67	Zhejiang	East China	ST11	CG258	CG258	KPC-2	Draft	IncFIIpHN7A8:IncR	—	—	—	R	R	R	R	R	R	R	R	R	R	R	R	R	R	R	R	R	R	R	R	S	Yes	36152114	24680652	24164978	23971178	709.8	95.7788	No
G197	A1699	2013	H43	Jiangsu	East China	ST11	CG258	CG258	KPC-2	Draft	IncFIIpHN7A8:IncR	—	—	—	R	R	R	R	R	R	R	R	R	R	R	R	R	R	R	R	R	R	R	R	R	Yes	11792262	8215215	8027442	7965984	235.94	95.6936	No
G180	A1709	2013	H01	Anhui	East China	ST11	CG258	CG258	KPC-2	Draft	IncFIIpHN7A8:IncR	—	—	—	R	R	R	R	R	R	R	R	R	R	R	R	R	R	R	R	R	R	R	R	S	Yes	9229758	5899813	5762574	5717301	169.87	95.3573	No
G498	9576	2014	H02	Beijing	North China	ST11	CG258	CG258	KPC-2	Draft	IncFIIpHN7A8:IncR	—	—	—	R	R	R	R	R	R	R	R	R	R	R	R	R	R	R	R	R	R	R	R	S	Yes	13099096	10197295	9989439	9901652	295.6	93.9068	No
G244	A2372	2014	H44	Jiangsu	East China	ST11	CG258	CG258	KPC-2	Draft	IncFIIpHN7A8:IncR	—	—	—	R	R	R	R	R	R	R	R	R	R	R	R	R	R	R	R	R	R	R	R	S	Yes	9062842	6568348	6423464	6375697	189.18	95.4061	No
G009	90713015	2009	H65	Zhejiang	East China	ST11	CG258	CG258	KPC-2	Draft	IncFIIpHN7A8:IncR	—	—	—	R	R	R	R	R	R	R	S	R	R	R	R	R	R	R	R	R	R	R	R	R	Yes	28571528	18833821	18407005	18265447	539.94	95.8877	No
G106	713806	2015	H43	Jiangsu	East China	ST11	CG258	CG258	KPC-2	Draft	IncFIIpHN7A8:IncR	—	—	—	R	R	R	R	R	R	R	R	R	R	R	R	R	R	R	R	R	R	R	R	R	Yes	29335988	19448471	18985667	18827585	559.84	94.8115	No
G107	682029	2015	H43	Jiangsu	East China	ST11	CG258	CG258	KPC-2	Draft	IncFIIpHN7A8:IncR	—	—	—	R	R	R	R	R	R	R	R	R	R	R	R	R	R	R	R	R	R	R	R	R	Yes	26274578	18319926	17932262	17782353	529.35	95.1911	No
G108	726925	2015	H43	Jiangsu	East China	ST11	CG258	CG258	KPC-2	Draft	IncFIIpHN7A8:IncR	—	—	—	R	R	R	R	R	R	R	R	R	R	R	R	R	R	R	R	R	R	R	R	R	Yes	24918914	17248580	16846173	16702863	498.67	94.9029	No
G109	690269	2015	H43	Jiangsu	East China	ST11	CG258	CG258	KPC-2	Draft	IncFIIpHN7A8:IncR	—	—	—	R	R	R	R	R	R	R	R	R	R	R	R	R	R	R	R	R	R	R	R	R	Yes	26986410	18787314	18379549	18226546	542.59	95.0075	No
G110	697170	2015	H43	Jiangsu	East China	ST11	CG258	CG258	KPC-2	Draft	IncFIIpHN7A8:IncR	—	—	—	R	R	R	R	R	R	R	R	R	R	R	R	R	R	R	R	R	R	R	R	R	Yes	26664498	19088724	18681343	18529011	553.38	94.7446	No
G111	160121023	2016	H45	Jiangsu	East China	ST11	CG258	CG258	KPC-2	Draft	IncFIIpHN7A8:IncR	—	—	—	R	R	R	R	R	R	R	R	R	R	R	R	R	R	R	R	R	R	R	R	R	Yes	28286430	18209308	17784853	17634995	523.79	95.1481	No
G137	20161010280	2016	H68	Zhejiang	East China	ST11	CG258	CG258	KPC-2	Draft	IncFIIpHN7A8:IncR	—	—	—	R	R	R	R	R	R	R	R	R	R	R	R	R	R	R	R	R	R	R	R	S	Yes	26099256	17869677	17457425	17312201	518.22	94.3784	No
G173	A2314	2014	H43	Jiangsu	East China	ST11	CG258	CG258	KPC-2	Draft	IncFIIpHN7A8:IncR	—	—	—	R	R	R	R	R	R	R	R	R	R	R	R	R	R	R	R	R	R	R	R	R	Yes	9769928	5928917	5791871	5749273	170.73	95.3892	No
G174	A2321	2014	H43	Jiangsu	East China	ST11	CG258	CG258	KPC-2	Draft	IncFIIpHN7A8:IncR	—	—	—	R	R	R	R	R	R	R	R	R	R	R	R	R	R	R	R	R	R	R	R	R	Yes	11874702	7916316	7735273	7677226	227.9	95.4174	No
G175	A2343	2014	H43	Jiangsu	East China	ST11	CG258	CG258	KPC-2	Draft	IncFIIpHN7A8:IncR	—	—	—	R	R	R	R	R	R	R	R	R	R	R	R	R	R	R	R	R	R	R	R	R	Yes	12283258	8282050	8094691	8033148	238.5	95.4283	No
G176	A2352	2014	H43	Jiangsu	East China	ST11	CG258	CG258	KPC-2	Draft	IncFIIpHN7A8:IncR	—	—	—	R	R	R	R	R	R	R	R	R	R	R	R	R	R	R	R	R	R	R	R	R	Yes	10994082	7506643	7333731	7277974	216.02	95.4062	No
G198	A1700	2013	H43	Jiangsu	East China	ST11	CG258	CG258	KPC-2	Draft	IncFIIpHN7A8:IncR	—	—	—	R	R	R	R	R	R	R	R	R	R	R	R	R	R	R	R	R	R	R	R	R	Yes	10882928	7418004	7242340	7188014	213.1	95.4088	No
G339	32	2017	H35	Henan	Central China	ST11	CG258	CG258	KPC-2	Draft	IncFIIpHN7A8:IncR	—	—	—	R	R	R	R	R	R	R	R	R	R	R	R	R	R	R	R	R	R	R	R	R	Yes	11470636	7836307	7647438	7587594	225.87	95.0108	No
G343	36	2017	H35	Henan	Central China	ST11	CG258	CG258	KPC-2	Draft	IncFIIpHN7A8:IncR	—	—	—	R	R	R	R	R	R	R	R	R	R	R	R	R	R	R	R	R	R	R	R	R	Yes	11463918	7799027	7610165	7550288	224.9	95.0086	No
G348	42	2017	H35	Henan	Central China	ST11	CG258	CG258	KPC-2	Draft	IncFIIpHN7A8:IncR	—	—	—	R	R	R	R	R	R	R	R	R	R	R	R	R	R	I	R	R	R	R	R	S	Yes	10712556	8091827	7915540	7855072	234.78	94.688	No
G349	43	2017	H35	Henan	Central China	ST11	CG258	CG258	KPC-2	Draft	IncFIIpHN7A8:IncR	—	—	—	R	R	R	R	R	R	R	R	R	R	R	R	R	R	R	R	R	R	R	R	R	Yes	10419522	6935336	6760992	6710016	199.95	94.9767	No
G350	44	2017	H35	Henan	Central China	ST11	CG258	CG258	KPC-2	Draft	IncFIIpHN7A8:IncR	—	—	—	R	R	R	R	R	R	R	R	R	R	R	R	R	R	R	R	R	R	R	R	R	Yes	9326740	6512625	6351671	6301470	187.77	94.9796	No
G363	64	2017	H35	Henan	Central China	ST11	CG258	CG258	KPC-2	Draft	IncFIIpHN7A8:IncR	—	—	—	R	R	R	R	R	R	R	R	R	R	R	R	R	R	R	R	R	R	R	R	R	Yes	9561366	6252837	6101138	6054883	178.8	95.0281	No
G365	66	2017	H35	Henan	Central China	ST11	CG258	CG258	KPC-2	Draft	IncFIIpHN7A8:IncR	—	—	—	R	R	R	R	R	R	R	R	R	R	R	R	R	R	R	R	R	R	R	R	R	Yes	10178884	6747811	6577687	6528223	194.78	94.9868	No
G380	82	2017	H35	Henan	Central China	ST11	CG258	CG258	KPC-2	Draft	IncFIIpHN7A8:IncR	—	—	—	R	R	R	R	R	R	R	R	R	R	R	R	R	R	R	R	R	R	R	R	R	Yes	10833290	7268752	7095089	7040034	209.49	94.9984	No
G387	90	2017	H35	Henan	Central China	ST11	CG258	CG258	KPC-2	Draft	IncFIIpHN7A8:IncR	—	—	—	R	R	R	R	R	R	R	R	R	R	R	R	R	R	R	R	R	R	R	R	R	Yes	9879378	6524727	6359661	6311435	188.3	94.976	No
G015	20160209034	2016	H17	Chongqing	Sourthwest	ST11	CG258	CG258	KPC-2	Draft	IncFIIpHN7A8:IncR	—	—	—	R	R	R	R	R	R	R	R	R	R	R	R	R	R	R	R	R	R	R	R	S	Yes	28102340	19218087	18775829	18626499	553.7	95.3599	No
G129	381810-51	2014	H67	Zhejiang	East China	ST11	CG258	CG258	KPC-2	Complete	IncFIIpHN7A8:IncFIBpFB2.3	p181051-KPC	MT920903	This study	R	R	R	R	R	R	R	R	R	R	R	R	R	R	R	R	R	R	R	R	S	Yes	32535812	20492719	19987186	19816035	593.03	94.7012	No
G130	381810-20	2014	H67	Zhejiang	East China	ST11	CG258	CG258	KPC-2	Draft	IncFIIpHN7A8:IncR	—	—	—	R	R	R	R	R	R	R	R	R	R	R	R	R	R	R	R	R	R	R	R	S	Yes	43014672	27093524	26444885	26218365	777.77	94.7461	No
G132	201606212329	2012	H67	Zhejiang	East China	ST11	CG258	CG258	KPC-2	Draft	IncFIIpHN7A8:IncR	—	—	—	R	R	R	R	R	R	R	R	R	R	R	R	R	R	R	R	R	R	R	R	S	Yes	32272668	20076923	19622304	19455065	582.24	94.7093	No
G135	201508203968	2015	H67	Zhejiang	East China	ST11	CG258	CG258	KPC-2	Draft	IncFIIpHN7A8:IncR	—	—	—	R	R	R	I	R	R	R	S	R	R	S	R	R	I	R	R	R	R	R	R	S	Yes	24252388	17351492	16976279	16830053	502.68	94.7021	No
G204	A1730	2013	H66	Zhejiang	East China	ST11	CG258	CG258	KPC-2	Draft	IncFIIpHN7A8:IncR	—	—	—	R	R	R	R	R	R	R	R	R	R	R	R	R	R	S	R	R	R	R	R	R	Yes	11554754	7656286	7463204	7404908	221.76	94.4965	No
G372	73	2017	H35	Henan	Central China	ST11	CG258	CG258	KPC-2	Draft	IncFIIpHN7A8:IncR	—	—	—	R	R	R	R	R	R	R	R	R	R	R	R	R	R	R	R	R	R	R	R	R	Yes	10312926	7342446	7170071	7117644	212.93	94.6738	No
G386	89	2017	H35	Henan	Central China	ST11	CG258	CG258	KPC-2	Draft	IncFIIpHN7A8:IncR	—	—	—	R	R	R	R	R	R	R	R	R	R	R	R	R	R	R	R	R	R	R	R	R	Yes	12775572	8544217	8334569	8268469	245.94	95.0235	No
G415	01423	2015	H69	Zhejiang	East China	ST11	CG258	CG258	KPC-2	Draft	IncFIIpHN7A8:IncR	—	—	—	R	R	R	R	R	R	R	R	R	R	R	R	R	R	R	R	R	R	R	R	S	Yes	9662820	6918298	6751607	6700870	201.73	93.7163	No
G280	203134-(41)	2013	H67	Zhejiang	East China	ST11	CG258	CG258	KPC-2	Draft	IncFIIpHN7A8:IncR	—	—	—	R	R	R	R	R	R	R	R	R	R	R	R	R	R	S	S	S	R	R	R	R	Yes	10789846	8134194	7964522	7904387	236.39	94.6191	No
G282	402894-(36)	2013	H67	Zhejiang	East China	ST11	CG258	CG258	KPC-2	Draft	IncFIIpHN7A8:IncR	—	—	—	R	R	R	R	R	R	R	R	R	R	R	R	R	R	S	S	S	R	R	R	R	Yes	9800970	7259600	7108133	7054589	211.59	94.4319	No
G284	399961-(107)	2013	H67	Zhejiang	East China	ST11	CG258	CG258	KPC-2	Draft	IncFIIpHN7A8:IncR	—	—	—	R	R	R	R	R	R	R	R	R	R	R	R	R	R	S	I	S	R	R	R	R	Yes	9562790	7293579	7143724	7088972	211.39	94.4316	No
G127	373548	2014	H67	Zhejiang	East China	ST11	CG258	CG258	KPC-2	Draft	IncFIIpHN7A8:IncR	—	—	—	R	R	R	R	R	R	R	R	R	R	R	R	R	R	S	S	S	R	R	R	S	Yes	32626976	23241402	22771957	22582478	676.23	94.6725	No
G260	322472	2014	H67	Zhejiang	East China	ST11	CG258	CG258	KPC-2	Draft	IncFIIpHN7A8:IncR	—	—	—	R	R	R	R	R	R	R	R	R	R	R	R	R	R	S	I	I	R	R	R	R	Yes	9380568	7163952	7024290	6976037	209.12	94.1362	No
G261	192865-28	2013	H67	Zhejiang	East China	ST11	CG258	CG258	KPC-2	Draft	IncFIIpHN7A8:IncR	—	—	—	R	R	R	R	R	R	R	R	R	R	R	R	R	R	S	I	S	R	R	R	R	Yes	8856150	6769144	6630376	6581468	196.64	94.7753	No
G281	335237-(43)	2013	H67	Zhejiang	East China	ST11	CG258	CG258	KPC-2	Draft	IncFIIpHN7A8:IncR	—	—	—	R	R	R	R	R	R	R	R	R	R	R	R	R	R	S	S	S	R	R	R	R	Yes	10627968	7648652	7490493	7434278	221.54	94.4441	No
G283	256474-(118)	2013	H67	Zhejiang	East China	ST11	CG258	CG258	KPC-2	Draft	IncFIIpHN7A8:IncR	—	—	—	R	R	R	R	R	R	R	R	R	R	R	R	R	R	S	S	S	R	R	R	R	Yes	10028156	5051756	4946407	4911884	147.13	94.3839	No
G267	420533-44	2014	H67	Zhejiang	East China	ST11	CG258	CG258	KPC-2	Draft	IncFIIpHN7A8:IncR	—	—	—	R	R	R	R	R	R	R	R	R	R	R	R	R	R	R	R	R	R	R	R	S	Yes	11195832	8345116	8168514	8106036	242.23	94.8768	No
G508	11785	2015	H02	Beijing	North China	ST11	CG258	CG258	KPC-2	Draft	IncFIIpHN7A8:IncR	—	—	—	R	R	R	R	R	R	R	R	R	R	R	R	R	R	S	R	R	R	R	R	R	Yes	11729640	8896488	8715154	8639918	257.16	94.1544	No
G515	11046	2017	H02	Beijing	North China	ST11	CG258	CG258	KPC-2	Draft	IncFIIpHN7A8:IncR	—	—	—	R	R	R	R	R	R	R	R	R	R	R	R	R	R	S	S	S	R	R	R	S	Yes	11163162	8135398	7951461	7883079	234.6	94.1425	No
G210	A1708	2013	H01	Anhui	East China	ST11	CG258	CG258	KPC-2	Complete	IncFIIpHN7A8:IncR	pA1708-KPC	MT810354	This study	R	R	R	R	R	R	R	R	R	R	R	R	R	R	R	R	R	R	R	R	S	Yes	12617988	8494711	8298916	8236094	244.63	95.3941	No
G195	A1697	2013	H61	Yunnan	Sourthwest	ST11	CG258	CG258	KPC-2	Complete	IncFIIpHN7A8:IncR	pA1697-KPC	MT810357	This study	R	R	R	R	R	R	R	R	R	R	R	R	R	R	S	R	I	R	R	R	S	Yes	9560700	6294117	6147431	6101399	181.92	95.0055	No
G196	A1698	2013	H61	Yunnan	Sourthwest	ST11	CG258	CG258	KPC-2	Draft	IncFIIpHN7A8:IncR	—	—	—	R	R	R	R	R	R	R	R	R	R	R	R	R	R	S	R	I	R	R	R	S	Yes	10361374	7161112	6996680	6943113	206.89	95.0199	No
G136	20150420184	2015	H68	Zhejiang	East China	ST11	CG258	CG258	KPC-2	Complete	IncFIIpHN7A8:IncR	p420184-KPC	MT810359	This study	R	R	R	R	R	R	R	R	R	R	R	R	R	R	R	R	R	R	R	R	R	Yes	24893702	17904982	17542611	17395110	517.14	95.3842	No
G145	170202604-1	2017	H35	Henan	Central China	ST11	CG258	CG258	KPC-2	Complete	IncFIIpHN7A8:IncR	p26041-KPC	MT810363	This study	R	R	R	R	R	R	R	R	R	R	R	R	R	R	R	R	R	R	R	R	R	Yes	9079506	6759187	6599144	6550377	195.92	94.6592	No
G353	53	2017	H35	Henan	Central China	ST11	CG258	CG258	KPC-2	Draft	IncFIIpHN7A8:IncR	—	—	—	R	R	R	R	R	R	R	R	R	R	R	R	R	R	R	R	R	R	R	R	R	Yes	11123644	7951574	7761975	7700070	230.32	94.6501	No
G370	71	2017	H35	Henan	Central China	ST11	CG258	CG258	KPC-2	Draft	IncFIIpHN7A8:IncR	—	—	—	R	R	R	R	R	R	R	R	R	R	R	R	R	R	R	R	R	R	R	R	R	Yes	11489766	8459879	8254850	8191965	245.32	94.403	No
G362	63	2017	H35	Henan	Central China	ST11	CG258	CG258	KPC-2	Draft	IncFIIpHN7A8:IncR	—	—	—	R	R	R	R	R	R	R	R	R	R	R	R	R	R	R	R	R	R	R	R	S	Yes	10380176	7176216	6998645	6945241	207.7	94.6831	No
G376	77	2017	H35	Henan	Central China	ST11	CG258	CG258	KPC-2	Draft	IncFIIpHN7A8:IncR	—	—	—	R	R	R	R	R	R	R	R	R	R	R	R	R	R	R	R	R	R	R	R	R	Yes	10747482	7442111	7244954	7189271	214.73	94.6897	No
G128	246421	2014	H67	Zhejiang	East China	ST11	CG258	CG258	KPC-2	Complete	IncFIIpHN7A8:IncR	p246421-KPC	MT810356	This study	R	R	R	R	R	R	R	R	R	R	R	R	R	R	R	R	R	R	R	R	S	Yes	32555486	22706724	22242840	22059002	655.28	95.5206	No
G073	2014010701-5001	2014	H15	Beijing	North China	ST11	CG258	CG258	KPC-2	Complete	IncFIIpHN7A8:IncR	p15001-KPC	MT810358	This study	R	R	R	R	R	R	R	S	R	R	I	R	R	R	S	R	S	R	R	R	R	Yes	29464810	22799596	22321680	22138817	659.71	95.053	No
G074	2014010913-8051	2014	H15	Beijing	North China	ST11	CG258	CG258	KPC-2	Draft	IncFIIpHN7A8:IncR	—	—	—	R	R	R	R	R	R	R	S	R	I	I	R	R	R	S	R	R	R	R	R	R	Yes	26515518	20544710	20116264	19952161	595.08	95.046	No
G138	161213881-2	2016	H68	Zhejiang	East China	ST11	CG258	CG258	KPC-2	Complete	IncFIIpHN7A8:IncR	p138812-KPC	MT920902	This study	R	R	R	R	R	R	R	R	R	R	R	R	R	R	R	R	R	R	R	R	S	Yes	31026706	20952828	20453051	20281708	609.64	94.291	No
G410	15295	2015	H69	Zhejiang	East China	ST11	CG258	CG258	KPC-2	Draft	IncFIIpHN7A8:IncR	—	—	—	R	R	R	R	R	R	R	R	R	R	R	R	R	R	R	R	R	R	R	R	R	Yes	11904426	8501349	8303013	8240627	245.48	94.8695	No
G273	473825-126	2016	H67	Zhejiang	East China	ST11	CG258	CG258	KPC-2	Draft	IncFIIpHN7A8:IncR	—	—	—	R	R	R	R	R	R	R	R	R	R	R	R	R	R	S	S	I	R	R	R	S	Yes	9218064	6675357	6532345	6483205	192.74	95.2165	No
G270	484115-123	2016	H67	Zhejiang	East China	ST11	CG258	CG258	KPC-2	Complete	IncFIIpHN7A8:IncR	p115123-KPC	MT810366	This study	R	R	R	R	R	R	R	R	R	R	R	R	R	R	S	S	I	R	R	R	S	Yes	11276022	8584583	8409209	8348258	247.3	95.3302	No
G114	160123009	2016	H45	Jiangsu	East China	ST11	CG258	CG258	KPC-2	Draft	IncFIIpHN7A8:IncR	—	—	—	R	R	R	R	R	R	R	R	R	R	R	R	R	R	R	R	R	R	R	R	S	Yes	31913464	21821822	21360759	21191699	628.53	95.6357	No
G351	45	2017	H35	Henan	Central China	ST11	CG258	CG258	KPC-2	Draft	IncFIIpHN7A8:IncR	—	—	—	R	R	R	R	R	R	R	R	R	R	R	R	R	R	R	S	R	R	R	R	S	Yes	10505350	8144009	7979645	7916431	240.83	91.6817	No
G361	62	2017	H35	Henan	Central China	ST11	CG258	CG258	KPC-2	Draft	IncFIIpHN7A8:IncR	—	—	—	R	R	R	R	R	R	R	R	R	R	R	R	R	R	R	R	R	R	R	R	S	Yes	10668430	8127213	7955194	7893014	236.22	94.585	No
G364	65	2017	H35	Henan	Central China	ST11	CG258	CG258	KPC-2	Draft	IncFIIpHN7A8:IncR	—	—	—	R	R	R	R	R	R	R	R	R	R	R	R	R	R	R	R	R	R	R	R	S	Yes	11743704	8712188	8528668	8461053	253.22	94.3855	No
G379	80	2017	H35	Henan	Central China	ST11	CG258	CG258	KPC-2	Draft	IncFIIpHN7A8:IncR	—	—	—	R	R	R	R	R	R	R	R	R	R	R	R	R	R	S	R	S	R	R	R	R	Yes	10775694	8077078	7901416	7843869	234.61	94.5799	No
G383	86	2017	H35	Henan	Central China	ST11	CG258	CG258	KPC-2	Draft	IncFIIpHN7A8:IncR	—	—	—	R	R	R	R	R	R	R	R	R	R	R	R	R	R	R	R	R	R	R	R	S	Yes	10388164	7296829	7130647	7077611	210.93	95.006	No
G388	91	2017	H35	Henan	Central China	ST11	CG258	CG258	KPC-2	Draft	IncFIIpHN7A8:IncR	—	—	—	R	R	R	R	R	R	R	R	R	R	R	R	R	R	R	R	R	R	R	R	S	Yes	10085844	7380476	7209957	7156278	212.91	95.1221	No
G014	06027842	2015	H36	Henan	Central China	ST11	CG258	CG258	KPC-2	Draft	IncFIIpHN7A8:IncR	—	—	—	R	R	R	R	R	R	R	S	R	R	R	R	R	R	R	R	R	R	R	R	S	Yes	35508464	22928634	22454622	22283258	659.65	95.5329	No
G019	2402	2015	H18	Fujian	East China	ST11	CG258	CG258	KPC-2	Draft	IncFIIpHN7A8:IncR	—	—	—	R	R	R	R	R	R	R	R	R	R	R	R	R	R	S	R	R	R	R	R	R	Yes	26880202	18021481	17643095	17506944	521.89	95.0478	No
G172	A2264	2014	H27	Hebei	North China	ST11	CG258	CG258	KPC-2	Draft	IncFIIpHN7A8:IncR	—	—	—	R	R	R	R	R	R	R	R	R	R	R	R	R	R	S	S	S	R	R	R	S	Yes	13163078	9060902	8862457	8796258	263.71	94.1189	No
G411	21421	2015	H69	Zhejiang	East China	ST11	CG258	CG258	KPC-2	Draft	IncFIIpHN7A8:IncR	—	—	—	R	R	R	R	R	R	R	R	R	R	R	R	R	R	R	R	R	R	R	R	R	Yes	13151306	9449018	9236446	9165241	272.68	95.0505	No
G338	1	2017	H35	Henan	Central China	ST11	CG258	CG258	KPC-2	Draft	IncFIIpHN7A8:IncR	—	—	—	R	R	R	R	R	R	R	R	R	R	R	R	R	R	R	R	R	R	R	R	S	Yes	14285582	10450106	10220359	10141779	301.38	95.3508	No
G513	13197	2017	H02	Beijing	North China	ST11	CG258	CG258	KPC-2	Draft	IncFIIpHN7A8:IncR	—	—	—	R	R	R	R	R	R	R	R	R	R	R	R	R	R	R	R	R	R	R	R	S	Yes	11899254	9167025	8971667	8894527	265.73	93.7815	No
G514	14102	2017	H02	Beijing	North China	ST11	CG258	CG258	KPC-2	Draft	IncFIIpHN7A8:IncR	—	—	—	R	R	R	R	R	R	R	R	R	R	R	R	R	R	R	R	R	R	R	R	S	Yes	11388564	8550475	8366342	8297465	247.65	93.7696	No
G285	TZ40	2013	H67	Zhejiang	East China	ST11	CG258	CG258	KPC-2	Complete	IncFIIpHN7A8:IncR	pTZ40-KPC	MT810372	This study	R	R	R	R	R	R	R	R	R	R	R	R	R	R	R	R	R	R	R	R	S	Yes	10903502	8600216	8422986	8360250	249.05	94.887	No
G286	81	2013	H67	Zhejiang	East China	ST11	CG258	CG258	KPC-2	Complete	IncFIIpHN7A8:IncR	pTZSL81-KPC	MT810371	This study	R	R	R	R	R	R	R	R	R	R	R	R	R	R	S	S	S	R	R	R	R	Yes	12381622	9349122	9153424	9083755	271.35	94.47	No
G367	68	2017	H35	Henan	Central China	ST11	CG258	CG258	KPC-2	Complete	IncFIIpHN7A8:IncR	pZZDX68-KPC	MT810367	This study	R	R	R	R	R	R	R	R	R	R	R	R	R	R	S	R	R	R	R	R	R	Yes	11798192	7343723	7157414	7103668	212.56	94.6483	No
G021	11935	2013	H12	Beijing	North China	ST11	CG258	CG258	KPC-2	Draft	IncFIIpHN7A8:IncR	—	—	—	R	R	R	R	R	R	R	R	R	R	R	R	R	R	R	R	R	R	R	R	R	Yes	21143256	14508798	14186438	14073375	416.05	95.8448	No
G489	283149	2015	H20	Guangdong	Sourth China	ST11	CG258	CG258	KPC-2	Complete	IncFIIpHN7A8:IncpA1763-KPC	p283149-KPC	MK036886	This study	R	R	R	R	R	R	R	R	R	R	R	R	R	R	R	R	R	R	R	R	R	Yes	10407524	7475554	7307576	7248758	215.48	95.3694	No
G101	16014899	2016	H60	Xinjiang	Northwest	ST11	CG258	CG258	KPC-2	Complete	IncFIIpHN7A8:IncpA1763-KPC	p14899-KPC	MN891681	This study	R	R	R	R	R	R	R	R	R	R	R	R	R	R	S	R	R	R	R	R	R	Yes	31297566	21583554	21131667	20953080	621.82	95.5052	Yes	1	442234398	60199	10686	7346	6295
G319	107	2017	H11	Beijing	North China	ST11	CG258	CG258	KPC-2	Complete	IncFIIpHN7A8:IncpA1763-KPC	pBJ107-KPC	MN891684	This study	R	R	R	R	R	R	R	R	R	R	R	R	R	R	S	S	S	R	R	R	S	Yes	10243726	7456822	7286789	7230889	217.66	93.9708	Yes	2	1963156969	154290	17786	12723	9936
G330	119	2017	H11	Beijing	North China	ST11	CG258	CG258	KPC-2	Complete	IncFIIpHN7A8:IncpA1763-KPC	pBJ119-KPC	MN891685	This study	R	R	R	R	R	R	R	R	R	R	R	R	R	R	S	R	S	R	R	R	R	Yes	8409104	6026655	5906856	5860695	175.25	94.7114	Yes	1	585979445	59683	13776	9818	8006
G183	A1764	2013	H10	Beijing	North China	ST11	CG258	CG258	KPC-2	Draft	IncFIIpHN7A8:IncpA1763-KPC	—	—	—	R	R	R	R	R	R	R	R	R	R	R	R	R	R	S	S	S	R	R	R	S	Yes	12545116	8462455	8291271	8227940	243.88	95.5071	No
G189	A1704	2013	H48	Jiangxi	East China	ST11	CG258	CG258	KPC-2	Draft	IncFIIpHN7A8:IncpA1763-KPC	—	—	—	R	R	R	R	R	R	R	R	R	R	R	R	R	R	R	R	R	R	R	R	S	Yes	10108096	6896423	6762493	6713274	199.45	95.2429	No
G216	A1703	2013	H48	Jiangxi	East China	ST1333	Non-CG258	G1801	KPC-2	Draft	IncFIIpHN7A8:IncpA1763-KPC	—	—	—	R	R	R	I	R	R	R	S	R	R	R	R	R	R	R	R	R	I	S	I	R	Yes	12369094	6980916	6833113	6818675	214.88	89.2578	No
G241	A2076	2014	H07	Beijing	North China	ST11	CG258	CG258	KPC-2	Draft	IncFIIpHN7A8:IncpA1763-KPC	—	—	—	R	R	R	R	R	R	R	R	R	R	R	R	R	R	R	R	R	R	R	R	S	Yes	10450348	7742212	7584181	7528461	224.25	95.0501	No
G316	104	2017	H11	Beijing	North China	ST11	CG258	CG258	KPC-2	Draft	IncFIIpHN7A8:IncpA1763-KPC	—	—	—	R	R	R	R	R	R	R	R	R	R	R	R	R	R	R	R	R	R	R	R	S	Yes	9376994	7071461	6929628	6877311	205.56	94.7785	No
G057	Kpn39	2015	H14	Beijing	North China	ST11	CG258	CG258	KPC-2	Draft	IncFIIpHN7A8:IncpA1763-KPC	—	—	—	R	R	R	R	R	R	R	R	R	R	R	R	R	R	R	R	R	R	R	R	S	Yes	22424524	15726999	15352347	15225076	452.63	95.0408	No
G178	A2482	2014	H58	Shanxi	North China	ST11	CG258	CG258	KPC-2	Draft	IncFIIpHN7A8:IncpA1763-KPC	—	—	—	R	R	R	R	R	R	R	R	R	R	R	R	R	R	R	R	R	R	R	R	S	Yes	11037936	7851059	7690644	7632342	227.39	95.1464	No
G179	A2481	2014	H58	Shanxi	North China	ST11	CG258	CG258	KPC-2	Draft	IncFIIpHN7A8:IncpA1763-KPC	—	—	—	R	R	R	R	R	R	R	R	R	R	R	R	R	R	R	R	R	R	R	R	S	Yes	10140930	7066425	6919133	6866343	204.36	95.1404	No
G235	A2252	2014	H31	Hebei	North China	ST11	CG258	CG258	KPC-2	Draft	IncFIIpHN7A8:IncpA1763-KPC	—	—	—	R	R	R	R	R	R	R	R	R	R	R	R	R	R	R	R	R	R	R	R	S	Yes	12137080	8431307	8256026	8194766	243.65	95.1009	No
G236	A2253	2014	H31	Hebei	North China	ST11	CG258	CG258	KPC-2	Draft	IncFIIpHN7A8:IncpA1763-KPC	—	—	—	R	R	R	R	R	R	R	R	R	R	R	R	R	R	R	R	R	R	R	R	S	Yes	12076734	8381628	8198497	8136799	241.89	95.1096	No
G237	A2254	2014	H31	Hebei	North China	ST11	CG258	CG258	KPC-2	Draft	IncFIIpHN7A8:IncpA1763-KPC	—	—	—	R	R	R	R	R	R	R	R	R	R	R	R	R	R	R	R	R	R	R	R	R	Yes	11874914	8232835	8062588	8002873	238.01	95.091	No
G238	A2255	2014	H31	Hebei	North China	ST11	CG258	CG258	KPC-2	Draft	IncFIIpHN7A8:IncpA1763-KPC	—	—	—	R	R	R	R	R	R	R	R	R	R	R	R	R	R	R	R	R	R	R	R	R	Yes	11204902	7686030	7520689	7464798	222.46	94.9236	No
G239	A2257	2014	H32	Hebei	North China	ST11	CG258	CG258	KPC-2	Draft	IncFIIpHN7A8:IncpA1763-KPC	—	—	—	R	R	R	R	R	R	R	R	R	R	R	R	R	R	S	S	S	R	R	R	S	Yes	10790722	8184246	8014643	7955711	236.47	95.3736	No
G242	A2402	2014	H58	Shanxi	North China	ST11	CG258	CG258	KPC-2	Draft	IncFIIpHN7A8:IncpA1763-KPC	—	—	—	R	R	R	R	R	R	R	R	R	R	R	R	R	R	R	R	R	R	R	R	S	Yes	8549870	6337499	6203302	6156956	183.45	95.0736	No
G027	16073019	2016	H26	Hebei	North China	ST11	CG258	CG258	KPC-2	Draft	IncFIIpHN7A8:IncpA1763-KPC	—	—	—	R	R	R	R	R	R	R	R	R	R	R	R	R	R	S	S	I	R	R	R	R	Yes	23790150	16333287	16004771	15886967	470.61	95.7349	No
G028	15122406	2015	H26	Hebei	North China	ST11	CG258	CG258	KPC-2	Draft	IncFIIpHN7A8:IncpA1763-KPC	—	—	—	R	R	R	R	R	R	R	R	R	R	R	R	R	R	R	R	R	R	R	R	R	Yes	24910302	16882792	16536091	16419913	486.57	95.5765	No
G059	Kpn31	2015	H14	Beijing	North China	ST11	CG258	CG258	KPC-2	Draft	IncFIIpHN7A8:IncpA1763-KPC	—	—	—	R	R	R	R	R	R	R	R	R	R	R	R	R	R	R	R	R	R	R	R	S	Yes	22179894	15943775	15559816	15433917	458.8	94.7967	No
G500	10072	2014	H02	Beijing	North China	ST11	CG258	CG258	KPC-5	Draft	IncFIIpHN7A8:IncpA1763-KPC	—	—	—	R	R	R	R	R	R	R	R	R	R	R	R	R	R	R	R	R	R	R	R	S	Yes	12731702	9632103	9435122	9355137	278.52	94.1464	No
G501	10107	2014	H02	Beijing	North China	ST11	CG258	CG258	KPC-2	Draft	IncFIIpHN7A8:IncpA1763-KPC	—	—	—	R	R	R	R	R	R	R	R	R	R	R	R	R	R	R	R	R	R	R	R	S	Yes	12538046	9672203	9470296	9389332	279.55	94.1448	No
G504	11029	2015	H02	Beijing	North China	ST3348	CG258	CG258	KPC-2	Draft	IncFIIpHN7A8:IncpA1763-KPC	—	—	—	R	R	R	R	R	R	R	R	R	R	R	R	R	R	R	R	R	R	R	R	S	Yes	12908396	9487094	9287031	9222520	285.08	90.3987	No
G509	11924	2016	H02	Beijing	North China	ST3348	CG258	CG258	KPC-2	Draft	IncFIIpHN7A8:IncpA1763-KPC	—	—	—	R	R	R	R	R	R	R	R	R	R	R	R	R	R	R	R	R	R	R	R	S	Yes	12376382	9458078	9265956	9196472	276.02	93.4348	No
G511	12607	2016	H02	Beijing	North China	ST11	CG258	CG258	KPC-2	Draft	IncFIIpHN7A8:IncpA1763-KPC	—	—	—	R	R	R	R	R	R	R	S	R	R	R	R	R	R	R	R	R	R	R	R	S	Yes	10684806	7507493	7319245	7253232	215.98	94.111	No
G103	16010029	2016	H60	Xinjiang	Northwest	ST11	CG258	CG258	KPC-2	Draft	IncFIIpHN7A8:IncpA1763-KPC	—	—	—	R	R	R	R	R	R	R	R	R	R	R	R	R	R	S	R	R	R	R	R	R	Yes	36297898	23016397	22552273	22370362	663.38	94.8873	No
G105	16013708	2016	H60	Xinjiang	Northwest	ST11	CG258	CG258	KPC-2	Draft	IncFIIpHN7A8:IncpA1763-KPC	—	—	—	R	R	R	R	R	R	R	R	R	R	R	R	R	R	S	R	R	R	R	R	R	Yes	27659880	18943364	18574820	18423482	546.98	94.8609	No
G102	16021704	2016	H60	Xinjiang	Northwest	ST11	CG258	CG258	KPC-2	Draft	IncFIIpHN7A8:IncpA1763-KPC	—	—	—	R	R	R	R	R	R	R	R	R	R	R	R	R	R	S	R	R	R	R	R	R	Yes	26341206	18500335	18140007	17990124	536.71	94.7225	No
G250	17061008	2017	H28	Hebei	North China	ST11	CG258	CG258	KPC-2	Draft	IncFIIpHN7A8:IncpA1763-KPC	—	—	—	R	R	R	R	R	R	R	R	R	R	R	R	R	R	R	R	R	R	R	R	S	Yes	10995092	7062374	6895847	6844246	203.48	95.1769	No
G104	16023775	2016	H60	Xinjiang	Northwest	ST11	CG258	CG258	KPC-2	Complete	IncFIIpHN7A8:IncpA1763-KPC	p23775-KPC	MT920901	This study	R	R	R	R	R	R	R	R	R	R	R	R	R	R	S	R	R	R	R	R	R	Yes	29510184	20380799	19962634	19793347	588.83	95.1998	No
G253	A3282	2016	H11	Beijing	North China	ST11	CG258	CG258	KPC-2	Draft	IncFIIpHN7A8:IncpA1763-KPC	—	—	—	R	R	R	R	R	R	R	R	R	R	R	R	R	R	S	I	S	R	R	R	S	Yes	9065784	6379965	6246374	6199522	185.6	94.5859	No
G255	A3243	2016	H11	Beijing	North China	ST11	CG258	CG258	KPC-2	Draft	IncFIIpHN7A8:IncpA1763-KPC	—	—	—	R	R	R	R	R	R	R	R	R	R	R	R	R	R	S	R	S	R	R	R	R	Yes	8863456	6443830	6308839	6261159	186.36	95.1584	No
G257	A3280	2016	H11	Beijing	North China	ST11	CG258	CG258	KPC-2	Draft	IncFIIpHN7A8:IncpA1763-KPC	—	—	—	R	R	R	R	R	R	R	R	R	R	R	R	R	R	S	R	S	R	R	R	R	Yes	11029308	8014599	7840933	7781364	231.62	95.177	No
G258	A3288	2016	H11	Beijing	North China	ST11	CG258	CG258	KPC-2	Draft	IncFIIpHN7A8:IncpA1763-KPC	—	—	—	R	R	R	R	R	R	R	R	R	R	R	R	R	R	S	R	S	R	R	R	R	Yes	10170186	6604190	6459763	6410310	190.38	94.7547	No
G297	4	2017	H11	Beijing	North China	ST11	CG258	CG258	KPC-2	Draft	IncFIIpHN7A8:IncpA1763-KPC	—	—	—	R	R	R	R	R	R	R	R	R	R	R	R	R	R	S	R	S	R	R	R	S	Yes	7750444	3376140	3297361	3277027	97.16	94.5619	No
G302	14	2017	H11	Beijing	North China	ST11	CG258	CG258	KPC-2	Draft	IncFIIpHN7A8:IncpA1763-KPC	—	—	—	R	R	R	R	R	R	R	R	R	R	R	R	R	R	S	R	I	R	R	R	R	Yes	12973208	9367545	9174479	9104562	270.84	95.193	No
G303	16	2017	H11	Beijing	North China	ST11	CG258	CG258	KPC-2	Complete	IncFIIpHN7A8:IncpA1763-KPC	pBJYY16-KPC	MT810365	This study	R	R	R	S	R	R	R	R	R	R	R	R	R	R	S	S	S	S	S	I	S	Yes	8759370	4001289	3911991	3885419	115.66	95.0464	No
G310	27	2017	H11	Beijing	North China	ST11	CG258	CG258	KPC-2	Draft	IncFIIpHN7A8:IncpA1763-KPC	—	—	—	R	R	R	R	R	R	R	R	R	R	R	R	R	R	S	R	S	R	R	R	R	Yes	12116054	5418031	5298848	5262537	157.96	94.1578	No
G311	29	2017	H11	Beijing	North China	ST11	CG258	CG258	KPC-2	Draft	IncFIIpHN7A8:IncpA1763-KPC	—	—	—	R	R	R	R	R	R	R	R	R	R	R	R	R	R	S	R	S	R	R	R	S	Yes	11401014	7728733	7552472	7498727	224.62	94.6534	No
G313	101	2017	H11	Beijing	North China	ST11	CG258	CG258	KPC-2	Draft	IncFIIpHN7A8:IncpA1763-KPC	—	—	—	R	R	R	R	R	R	R	R	R	R	R	R	R	R	S	R	S	R	R	R	R	Yes	10080500	4713900	4612121	4580423	136.31	95.0985	No
G314	102	2017	H11	Beijing	North China	ST11	CG258	CG258	KPC-2	Draft	IncFIIpHN7A8:IncpA1763-KPC	—	—	—	R	R	R	R	R	R	R	R	R	R	R	R	R	R	S	R	S	R	R	R	R	Yes	7107144	5225135	5114748	5076334	153.58	93.441	No
G315	103	2017	H11	Beijing	North China	ST11	CG258	CG258	KPC-2	Draft	IncFIIpHN7A8:IncpA1763-KPC	—	—	—	R	R	R	R	R	R	R	R	R	R	R	R	R	R	S	R	I	R	R	R	R	Yes	11671624	8275170	8097763	8035473	239.6	94.8378	No
G317	105	2017	H11	Beijing	North China	ST11	CG258	CG258	KPC-2	Draft	IncFIIpHN7A8:IncpA1763-KPC	—	—	—	R	R	R	R	R	R	R	R	R	R	R	R	R	R	S	R	I	R	R	R	R	Yes	11342628	4803238	4699686	4667381	141.14	93.4263	No
G318	106	2017	H11	Beijing	North China	ST11	CG258	CG258	KPC-2	Complete	IncFIIpHN7A8:IncpA1763-KPC	pBJY106-KPC	MT810362	This study	R	R	R	R	R	R	R	R	R	R	R	R	R	R	S	S	S	R	R	R	S	Yes	9920578	4743254	4638341	4607199	137.41	94.8905	No
G321	109	2017	H11	Beijing	North China	ST11	CG258	CG258	KPC-2	Draft	IncFIIpHN7A8:IncpA1763-KPC	—	—	—	R	R	R	R	R	R	R	R	R	R	R	R	R	R	S	R	I	R	R	R	R	Yes	8730138	6328058	6196944	6149440	185.96	93.4506	No
G322	110	2017	H11	Beijing	North China	ST11	CG258	CG258	KPC-2	Draft	IncFIIpHN7A8:IncpA1763-KPC	—	—	—	R	R	R	R	R	R	R	R	R	R	R	R	R	R	S	R	I	R	R	R	R	Yes	8091028	5817591	5698300	5654168	169.33	94.5004	No
G323	111	2017	H11	Beijing	North China	ST11	CG258	CG258	KPC-2	Draft	IncFIIpHN7A8:IncpA1763-KPC	—	—	—	R	R	R	R	R	R	R	R	R	R	R	R	R	R	S	R	S	R	R	R	R	Yes	7082184	5264953	5155493	5115783	152.46	95.1317	No
G324	113	2017	H11	Beijing	North China	ST11	CG258	CG258	KPC-2	Draft	IncFIIpHN7A8:IncpA1763-KPC	—	—	—	R	R	R	R	R	R	R	R	R	R	R	R	R	R	S	R	I	R	R	R	R	Yes	9157214	4654091	4551650	4519232	134.52	95.0936	No
G325	114	2017	H11	Beijing	North China	ST11	CG258	CG258	KPC-2	Draft	IncFIIpHN7A8:IncpA1763-KPC	—	—	—	R	R	R	R	R	R	R	R	R	R	R	R	R	R	S	R	I	R	R	R	R	Yes	9245058	4297670	4203303	4172923	124.64	94.7441	No
G326	115	2017	H11	Beijing	North China	ST11	CG258	CG258	KPC-2	Draft	IncFIIpHN7A8:IncpA1763-KPC	—	—	—	R	R	R	R	R	R	R	R	R	R	R	R	R	R	S	R	S	R	R	R	R	Yes	9180290	4791709	4688152	4654832	138.58	95.1048	No
G327	116	2017	H11	Beijing	North China	ST11	CG258	CG258	KPC-2	Draft	IncFIIpHN7A8:IncpA1763-KPC	—	—	—	R	R	R	R	R	R	R	R	R	R	R	R	R	R	S	R	S	R	R	R	R	Yes	8931644	4508319	4409676	4378651	130.35	95.1003	No
G328	117	2017	H11	Beijing	North China	ST11	CG258	CG258	KPC-2	Draft	IncFIIpHN7A8:IncpA1763-KPC	—	—	—	R	R	R	R	R	R	R	R	R	R	R	R	R	R	S	R	S	R	R	R	R	Yes	8054982	6011983	5888802	5843561	175.01	94.6491	No
G329	118	2017	H11	Beijing	North China	ST11	CG258	CG258	KPC-2	Draft	IncFIIpHN7A8:IncpA1763-KPC	—	—	—	R	R	R	R	R	R	R	R	R	R	R	R	R	R	S	R	S	R	R	R	S	Yes	7821340	5548428	5432750	5391023	161.27	94.7868	No
G331	120	2017	H11	Beijing	North China	ST11	CG258	CG258	KPC-2	Draft	IncFIIpHN7A8:IncpA1763-KPC	—	—	—	R	R	R	R	R	R	R	R	R	R	R	R	R	R	S	R	I	R	R	R	R	Yes	9503104	6971448	6821725	6768881	201.64	95.165	No
G332	121	2017	H11	Beijing	North China	ST11	CG258	CG258	KPC-2	Draft	IncFIIpHN7A8:IncpA1763-KPC	—	—	—	R	R	R	R	R	R	R	R	R	R	R	R	R	R	S	R	I	R	R	R	S	Yes	17067490	12364967	12108439	12015909	362.18	93.5527	No
G333	122	2017	H11	Beijing	North China	ST11	CG258	CG258	KPC-2	Draft	IncFIIpHN7A8:IncpA1763-KPC	—	—	—	R	R	R	R	R	R	R	R	R	R	R	R	R	R	S	R	S	R	R	R	S	Yes	11972136	8561690	8383984	8319872	251.23	93.5124	No
G334	123	2017	H11	Beijing	North China	ST11	CG258	CG258	KPC-2	Draft	IncFIIpHN7A8:IncpA1763-KPC	—	—	—	R	R	R	R	R	R	R	R	R	R	R	R	R	R	S	R	I	R	R	R	R	Yes	8804732	6244027	6115790	6069688	181.61	94.6545	No
G337	126	2017	H11	Beijing	North China	ST11	CG258	CG258	KPC-2	Draft	IncFIIpHN7A8:IncpA1763-KPC	—	—	—	R	R	R	R	R	R	R	R	R	R	R	R	R	R	S	R	S	R	R	R	R	Yes	12128766	8681061	8503705	8439209	251.05	95.1914	No
G026	161116753	2016	H62	Zhejiang	East China	ST1	Non-CG258	CG1	KPC-2	Complete	IncFIIpHN7A8:IncN1	p116753-KPC	MN891682	This study	R	R	R	R	R	R	R	I	R	R	R	R	R	R	S	R	I	R	R	R	R	Yes	23025502	14725175	14414914	14386431	445.81	90.3322	Yes	1	435527787	58185	10948	7485	6625
G357	58	2017	H35	Henan	Central China	ST11	CG258	CG258	KPC-2	Complete	IncFIIpHN7A8:IncN1:IncR	pZZ58-KPC	MN891686	This study	R	R	R	R	R	R	R	R	R	R	R	R	R	R	S	R	I	R	R	R	R	Yes	11393636	7680667	7488787	7431589	222.71	94.4878	Yes	1	763596479	59828	18718	12763	8203
G340	33	2017	H35	Henan	Central China	ST11	CG258	CG258	KPC-2	Draft	IncFIIpHN7A8:IncN1:IncR	—	—	—	R	R	R	R	R	R	R	R	R	R	R	R	R	R	S	S	S	R	R	R	S	Yes	13185514	9377261	9164745	9092786	272.41	94.5934	No
G483	A3295	2016	H11	Beijing	North China	ST11	CG258	CG258	KPC-2	Complete	IncFIIpHN7A8:IncpA1763-KPC:IncN1	pA3295-KPC	MG764553	5	R	R	R	R	R	R	R	R	R	R	R	R	R	R	R	R	R	R	R	R	R	Yes	9681946	6756768	6597151	6545993	195.71	94.8153	No
G256	A3265	2016	H11	Beijing	North China	ST11	CG258	CG258	KPC-2	Draft	IncFIIpHN7A8:IncpA1763-KPC:IncN1	—	—	—	R	R	R	R	R	R	R	R	R	R	R	R	R	R	S	S	S	R	R	R	R	Yes	9556242	7013308	6868533	6817528	203.65	94.7963	No
G184	A1728	2013	H11	Beijing	North China	ST11	CG258	CG258	KPC-2	Complete	IncFIIR100	pA1728-KPC	MT810352	This study	R	R	R	R	R	R	R	R	R	R	R	R	R	R	R	R	R	R	R	R	R	Yes	11211630	8000669	7816499	7756443	233.33	94.0978	No
G185	A1789	2013	H11	Beijing	North China	ST11	CG258	CG258	KPC-2	Draft	IncFIIR100	—	—	—	R	R	R	R	R	R	R	R	R	R	R	R	R	R	R	R	R	R	R	R	R	Yes	8818228	5699619	5560686	5518782	165.88	94.0556	No
G217	A1919	2014	H42	Inner Mongolia	North China	ST1	Non-CG258	CG1	KPC-2	Complete	IncFIIR100	pA1919-KPC	MT810355	This study	R	R	R	R	R	R	R	S	R	R	S	R	R	R	S	S	S	R	R	I	R	Yes	9894532	6452481	6308018	6291190	197.11	90.2872	No
G252	A3309	2016	H11	Beijing	North China	ST15	Non-CG258	CG15	KPC-2	Draft	IncFIIR100	—	—	—	R	R	R	R	R	R	R	R	R	R	R	R	R	R	S	S	I	R	R	R	R	Yes	9901446	6711095	6569523	6552530	197.36	88.941	No
G254	A3248	2016	H11	Beijing	North China	ST15	Non-CG258	CG15	KPC-2	Complete	IncFIIR100:IncFIBplasmid F	pA3248-KPC	MT840283	This study	R	R	R	R	R	R	R	R	R	R	R	R	R	R	S	S	I	R	R	R	R	Yes	9648888	6326052	6191595	6175404	194.79	88.9026	No
G470	628	2010	H47	Jiangsu	East China	ST15	Non-CG258	CG15	KPC-2	Complete	IncFIIpKPHS2:IncpA1763-KPC	p628-KPC	KP987218	6	R	R	R	R	R	R	R	R	R	R	R	R	R	R	S	R	S	R	R	R	S	Yes	9898008	6372040	6238327	6224482	200.6	88.0886	No
G407	09308	2011	H69	Zhejiang	East China	ST11	CG258	CG258	KPC-2	Complete	IncFIIpKPHS2:IncpA1763-KPC	pW09308-KPC	MT108210	This study	R	R	R	R	R	R	R	R	R	R	R	R	R	R	S	S	S	R	R	R	R	Yes	9460396	6883458	6738042	6687339	198.77	95.3573	Yes	1	1006849642	86235	16468	11675	7572
G007	120314013	2012	H65	Zhejiang	East China	ST11	CG258	CG258	KPC-2	Complete	IncFIIpKPHS2:IncpA1763-KPC	p314013-KPC	MN891683	This study	R	R	R	R	R	R	R	R	R	R	R	R	R	R	R	R	R	R	R	R	R	Yes	26298776	17522483	17172390	17039139	507.68	95.1154	Yes	1	353496300	48886	10436	7231	6291
G344	37	2017	H35	Henan	Central China	ST1958	Non-CG258	CG716	KPC-2	Complete	IncFIIpKPHS2:IncpA1763-KPC	pZZDX37-KPC	MT810376	This study	R	R	R	R	R	R	R	S	R	I	S	R	R	R	S	R	I	S	S	I	R	Yes	11117882	8016487	7878209	7859446	249.05	88.9331	No
G417	17129	2013	H69	Zhejiang	East China	ST231	Non-CG258	CG231	KPC-2	Complete	IncFIIpKPHS2:IncpA1763-KPC	p17129-KPC	MT955362	This study	R	R	R	R	R	R	R	S	R	R	R	R	R	I	S	R	R	R	R	R	R	Yes	9771278	6466837	6347106	6333714	201.96	88.0315	No
G359	60	2017	H35	Henan	Central China	ST1958	Non-CG258	CG716	KPC-2	Draft	IncFIIpKPHS2:IncpA1763-KPC	—	—	—	R	R	R	R	R	R	R	S	R	I	S	R	R	I	S	R	I	I	S	I	R	Yes	11017974	7586143	7457277	7439995	236.58	88.9256	No
G373	74	2017	H35	Henan	Central China	ST1958	Non-CG258	CG716	KPC-2	Draft	IncFIIpKPHS2:IncpA1763-KPC	—	—	—	R	R	R	R	R	R	R	S	R	I	S	R	R	I	S	R	I	I	S	I	R	Yes	12491196	8956938	8810578	8789926	278.29	88.9417	No
G374	75	2017	H35	Henan	Central China	ST1958	Non-CG258	CG716	KPC-2	Draft	IncFIIpKPHS2:IncpA1763-KPC	—	—	—	R	R	R	R	R	R	R	S	R	I	S	R	R	R	S	R	I	I	S	S	R	Yes	10358080	7250328	7122461	7104881	222.76	88.9328	No
G245	A2373	2014	H44	Jiangsu	East China	ST3334	Non-CG258	CG716	KPC-2	Draft	IncFIIpKPHS2:IncpA1763-KPC	—	—	—	R	R	R	R	R	R	R	S	R	I	S	R	R	R	S	R	S	S	S	S	S	Yes	9948490	6625235	6516336	6501563	206.52	88.9128	No
G010	131013063	2013	H65	Zhejiang	East China	ST15	Non-CG258	CG15	KPC-2	Draft	IncFIIpKPHS2:IncpA1763-KPC	—	—	—	R	R	R	R	R	R	R	R	R	R	R	R	R	R	R	R	R	R	R	R	R	Yes	36670036	19468053	19087839	19046144	617.66	86.4387	No
G011	131124058	2013	H65	Zhejiang	East China	ST15	Non-CG258	CG15	KPC-2	Draft	IncFIIpKPHS2:IncpA1763-KPC	—	—	—	R	R	R	R	R	R	R	R	R	R	R	R	R	R	R	R	R	R	R	R	R	Yes	30033186	17343164	17007228	16969402	549.96	86.4228	No
G234	A2280	2014	H27	Hebei	North China	ST15	Non-CG258	CG15	KPC-2	Draft	IncFIIpKPHS2:IncpA1763-KPC	—	—	—	R	R	R	R	R	R	R	R	R	R	R	R	R	R	S	R	R	R	R	R	S	Yes	12411012	7281806	7123377	7107885	222.95	87.9287	No
G263	431834-53	2014	H67	Zhejiang	East China	ST1010	Non-CG258	CG22	KPC-2	Draft	IncFIIpKPHS2:IncpA1763-KPC	—	—	—	R	R	R	R	R	R	R	S	R	S	S	R	R	I	S	S	S	S	S	S	S	Yes	7887030	5179967	5076436	5067117	160.64	88.9904	No
G247	A2262	2014	H27	Hebei	North China	ST15	Non-CG258	CG15	KPC-2	Draft	IncFIIpKPHS2:IncpA1763-KPC	—	—	—	R	R	R	R	R	R	R	I	R	R	R	R	R	R	R	R	R	R	R	R	S	Yes	9469026	5990591	5864538	5852277	185.92	87.8764	No
G248	A2279	2014	H27	Hebei	North China	ST15	Non-CG258	CG15	KPC-2	Draft	IncFIIpKPHS2:IncpA1763-KPC	—	—	—	R	R	R	R	R	R	R	S	R	R	I	R	R	R	R	R	R	R	R	I	S	Yes	8173546	5179175	5065152	5054634	161.83	87.8245	No
G262	233295-79	2014	H67	Zhejiang	East China	ST290	Non-CG258	CG3132	KPC-2	Draft	IncFIIpKPHS2:IncpA1763-KPC	—	—	—	R	R	R	R	R	R	R	S	R	R	S	R	R	I	S	R	S	I	S	I	R	Yes	10226792	7147498	7017880	7002958	222.5	88.0317	No
G271	390094-29	2014	H67	Zhejiang	East China	ST290	Non-CG258	CG3132	KPC-2	Draft	IncFIIpKPHS2:IncpA1763-KPC	—	—	—	R	R	R	R	R	R	R	S	R	R	S	R	R	R	S	R	S	I	S	I	R	Yes	10288226	6798480	6672830	6659126	212.24	88.0202	No
G274	485529-125	2016	H67	Zhejiang	East China	ST290	Non-CG258	CG3132	KPC-2	Draft	IncFIIpKPHS2:IncpA1763-KPC	—	—	—	R	R	R	R	R	R	R	S	R	R	S	R	R	R	S	R	I	I	S	I	R	Yes	9253860	6483327	6365147	6352394	203.38	88.0003	No
G275	335410-6	2013	H67	Zhejiang	East China	ST290	Non-CG258	CG3132	KPC-2	Draft	IncFIIpKPHS2:IncpA1763-KPC	—	—	—	R	R	R	R	R	R	R	S	R	R	S	R	R	R	S	R	S	I	S	I	R	Yes	10737612	7729960	7591360	7576008	241.57	88.0229	No
G341	34	2017	H35	Henan	Central China	ST15	Non-CG258	CG15	KPC-2	Draft	IncFIIpKPHS2:IncpA1763-KPC	—	—	—	R	R	R	R	R	R	R	R	R	R	R	R	R	R	S	S	R	R	R	R	S	Yes	10409084	6570833	6443385	6430139	205.31	87.6526	No
G342	35	2017	H35	Henan	Central China	ST2237	Non-CG258	CG15	KPC-2	Draft	IncFIIpKPHS2:IncpA1763-KPC	—	—	—	R	R	R	R	R	R	R	R	R	R	R	R	R	R	S	R	R	R	R	R	R	Yes	15229378	10022149	9834212	9814360	307.52	88.175	No
G345	39	2017	H35	Henan	Central China	ST661	Non-CG258	CG661	KPC-2	Draft	IncFIIpKPHS2:IncpA1763-KPC	—	—	—	R	R	R	R	R	R	R	S	R	R	R	R	R	R	S	R	R	I	I	I	R	Yes	12494918	7353137	7202975	7185780	224.45	89.7177	No
G352	51	2017	H35	Henan	Central China	ST15	Non-CG258	CG15	KPC-2	Draft	IncFIIpKPHS2:IncpA1763-KPC	—	—	—	R	R	R	R	R	R	R	S	R	R	R	R	R	I	R	R	R	R	R	I	R	Yes	11301904	7182570	7032786	7017785	217.68	88.1719	No
G366	67	2017	H35	Henan	Central China	ST2237	Non-CG258	CG15	KPC-2	Complete	IncFIIpKPHS2:IncpA1763-KPC	pZZDX67-KPC	MT810364	This study	R	R	R	R	R	R	R	R	R	R	R	R	R	R	R	R	R	R	R	I	R	Yes	10329854	6635186	6509612	6496353	208.01	88.1448	No
G369	70	2017	H35	Henan	Central China	ST2237	Non-CG258	CG15	KPC-2	Draft	IncFIIpKPHS2:IncpA1763-KPC	—	—	—	R	R	R	R	R	R	R	R	R	R	S	R	R	R	R	R	R	R	R	S	R	Yes	10363092	6796427	6664518	6651531	212.91	88.1379	No
G381	84	2017	H35	Henan	Central China	ST16	Non-CG258	CG17	KPC-2	Draft	IncFIIpKPHS2:IncpA1763-KPC	—	—	—	R	R	R	R	R	R	R	S	R	R	R	R	R	R	S	S	S	R	R	S	S	Yes	13310586	8725018	8582486	8567769	266.22	89.5138	No
G384	87	2017	H35	Henan	Central China	ST2237	Non-CG258	CG15	KPC-2	Draft	IncFIIpKPHS2:IncpA1763-KPC	—	—	—	R	R	R	R	R	R	R	R	R	R	R	R	R	R	R	R	R	R	R	I	R	Yes	10757238	6913446	6778229	6765167	215.49	88.1236	No
G389	92	2017	H35	Henan	Central China	ST15	Non-CG258	CG15	KPC-2	Draft	IncFIIpKPHS2:IncpA1763-KPC	—	—	—	R	R	R	R	R	R	R	R	R	R	R	R	R	R	S	S	R	R	R	R	S	Yes	10940754	7002951	6861873	6847683	219.82	87.6744	No
G393	98	2017	H35	Henan	Central China	ST2237	Non-CG258	CG15	KPC-2	Draft	IncFIIpKPHS2:IncpA1763-KPC	—	—	—	R	R	R	R	R	R	R	R	R	R	R	R	R	R	S	R	R	R	R	I	S	Yes	9956222	6735454	6613203	6600105	206.25	88.1489	No
G394	ZZ99	2017	H35	Henan	Central China	ST15	Non-CG258	CG15	KPC-2	Draft	IncFIIpKPHS2:IncpA1763-KPC	—	—	—	R	R	R	R	R	R	R	R	R	R	R	R	R	R	S	R	I	R	R	R	R	Yes	8877156	4951000	4827063	4816090	155.05	87.6124	No
G391	94	2017	H35	Henan	Central China	ST395	Non-CG258	CG395	KPC-5	Draft	IncFIIpKPHS2:IncpA1763-KPC	—	—	—	R	R	R	R	R	R	R	I	R	R	I	R	R	I	S	S	I	R	R	R	S	Yes	11492130	7917555	7752724	7703152	233.56	92.6385	No
G218	A1749	2013	H46	Jiangsu	East China	ST15	Non-CG258	CG15	KPC-2	Draft	IncFIIpKPHS2:IncpA1763-KPC	—	—	—	R	R	R	R	R	R	R	S	R	R	S	R	R	R	S	R	R	R	R	R	S	Yes	10060410	5735926	5613943	5601801	180.54	88.0085	No
G287	TZ99	2013	H67	Zhejiang	East China	ST11	CG258	CG258	KPC-2	Draft	IncFIIpKPHS2:IncpA1763-KPC	—	—	—	R	R	R	R	R	R	R	S	R	R	R	R	R	R	S	R	R	R	R	R	R	Yes	10509180	7782891	7640034	7592661	227.1	94.5938	No
G382	85	2017	H35	Henan	Central China	ST2237	Non-CG258	CG15	KPC-2	Draft	IncFIIpKPHS2:IncpA1763-KPC	—	—	—	R	R	R	R	R	R	R	R	R	R	R	R	R	R	R	R	R	R	R	I	R	Yes	9588142	6233251	6112271	6100322	190.92	88.1274	No
G385	88	2017	H35	Henan	Central China	ST1958	Non-CG258	CG716	KPC-2	Draft	IncFIIpKPHS2:IncpA1763-KPC	—	—	—	R	R	R	R	R	R	R	S	R	I	S	R	R	R	S	R	I	S	S	I	R	Yes	9843840	7014406	6888778	6871737	215.14	88.9302	No
G418	01308	2015	H69	Zhejiang	East China	ST896	Non-CG258	CG37	KPC-2	Draft	IncFIIpKPHS2:IncpA1763-KPC	—	—	—	R	R	R	R	R	R	R	S	R	I	S	R	R	R	S	R	S	S	S	I	R	Yes	10243310	6710984	6593929	6579393	205.61	90.3169	No
G492	397108	2013	H67	Zhejiang	East China	ST11	CG258	CG258	KPC-2	Complete	IncFIIpKPHS2:IncR	p397108-KPC	MK036887	This study	R	R	R	R	R	R	R	R	R	R	R	R	R	R	S	S	S	R	R	R	R	Yes	9532554	6454988	6315138	6272511	194.45	91.4539	No
G246	A2371	2014	H44	Jiangsu	East China	ST218	Non-CG258	CG23	KPC-2	Draft	IncFIIpKPHS2:IncR	—	—	—	R	R	R	R	R	R	R	S	R	R	S	R	R	R	S	S	S	R	I	I	R	Yes	10263826	6468171	6344556	6331210	197.96	89.2003	No
G259	397108-19	2013	H67	Zhejiang	East China	ST11	CG258	CG258	KPC-2	Draft	IncFIIpKPHS2:IncR	—	—	—	R	R	R	R	R	R	R	S	R	R	I	R	R	I	R	R	R	R	R	R	R	Yes	9277414	6856425	6731320	6686198	204.49	92.5373	No
G276	396386-32	2014	H67	Zhejiang	East China	ST11	CG258	CG258	KPC-2	Draft	IncFIIpKPHS2:IncR	—	—	—	R	R	R	R	R	R	R	S	R	R	R	R	R	R	R	R	R	R	R	R	R	Yes	9680414	7379197	7251874	7203383	221.37	91.7056	No
G208	A1718	2013	H45	Jiangsu	East China	ST15	Non-CG258	CG15	KPC-2	Complete	IncFIIpKPHS2:IncpLT968725	pA1718-KPC	MN891680	This study	R	R	R	R	R	R	R	I	R	R	R	R	R	R	S	R	S	R	R	R	S	Yes	10766008	6695627	6562443	6548602	202.69	88.0296	Yes	1	763414117	67966	15545	11232	8481
G158	A2306	2014	H50	Ningxia	Northwest	ST258	CG258	CG258	KPC-2	Draft	IncFIIpKPHS2:IncFIBpSC138	—	—	—	R	R	R	R	R	R	R	S	R	R	I	R	R	R	R	S	R	R	R	R	R	Yes	12228042	8927004	8786768	8712564	252.03	98.0302	No
G503	10206	2015	H02	Beijing	North China	ST13	Non-CG258	CG13	KPC-2	Draft	IncFIIpKPHS2:IncR	—	—	—	R	R	R	R	R	R	R	S	R	R	S	R	R	R	R	R	R	R	R	R	R	Yes	11138014	7527725	7385628	7360130	229.93	89.4056	No
G016	20140710142	2014	H17	Chongqing	Sourthwest	ST11	CG258	CG258	KPC-2	Draft	IncFIIpKPHS2:IncpA1763-KPC:IncR	—	—	—	R	R	R	R	R	R	R	S	R	R	R	R	R	R	S	R	I	R	R	R	R	Yes	26338632	16395281	16099614	15998925	474.27	94.9803	No
G093	2014051506	2014	H15	Beijing	North China	ST290	Non-CG258	CG3132	KPC-2	Draft	IncFIIpKPHS2:IncpA1763-KPC:IncR	—	—	—	R	R	R	R	R	R	R	R	R	R	R	R	R	R	R	R	R	R	R	R	R	Yes	22426926	15533053	15221390	15172682	465	88.7609	No
G469	2013110716	2013	H15	Beijing	North China	ST11	CG258	CG258	KPC-2	Complete	IncFIIp0716-KPC:IncpA1763-KPC	p0716-KPC	KY270849	7	R	R	R	R	R	R	R	S	R	S	S	R	R	R	S	R	S	R	R	R	R	Yes	10118204	7715377	7578269	7534847	227.27	94.0417	No
G473	12181	2013	H12	Beijing	North China	ST11	CG258	CG258	KPC-2	Complete	IncFIIp0716-KPC:IncpA1763-KPC	p12181-KPC	KY270850	7	R	R	R	R	R	R	R	R	R	R	R	R	R	R	R	R	R	R	R	R	R	Yes	10489740	7682281	7465547	7406596	224.17	93.6401	No
G049	Kpn47	2015	H14	Beijing	North China	ST11	CG258	CG258	KPC-2	Complete	IncFIIp0716-KPC:IncpA1763-KPC	pKpn47-KPC	MN891678	This study	R	R	R	R	R	R	R	R	R	R	R	R	R	R	R	R	R	R	R	R	R	Yes	33354626	19161096	18692106	18544091	555.13	93.3405	Yes	1	906243942	66632	19318	13600	8695
G063	201304103345	2013	H15	Beijing	North China	ST11	CG258	CG258	KPC-2	Draft	IncFIIp0716-KPC:IncpA1763-KPC	—	—	—	R	R	R	R	R	R	R	R	R	R	R	R	R	R	S	R	I	R	R	R	R	Yes	23006402	15896352	15527501	15397008	462.65	94.0319	No
G162	A1732	2013	H06	Beijing	North China	ST11	CG258	CG258	KPC-3	Complete	IncFIIp0716-KPC:IncR	pA1732-KPC	MT810373	This study	R	R	R	R	R	R	R	R	R	R	R	R	R	R	S	R	I	R	R	R	R	Yes	12377018	9287911	9055526	8990632	271.36	93.5251	No
G170	A1673	2013	H08	Beijing	North China	ST11	CG258	CG258	KPC-2	Draft	IncFIIp0716-KPC:IncpA1763-KPC	—	—	—	R	R	R	R	R	R	R	R	R	R	R	R	R	R	S	R	S	R	R	R	R	Yes	10603734	7771894	7606529	7547866	231.63	92.0435	No
G167	A1825	2014	H34	Heilongjiang	Northeast	ST65	Non-CG258	CG65	KPC-2	Complete	IncFIIp0716-KPC:IncFIBpSC138	pA1825-KPC	MT810360	This study	R	R	R	R	R	R	R	S	R	I	S	R	R	I	S	R	S	S	S	S	R	Yes	12224416	7444796	7289433	7275237	231.05	88.0959	No
G166	A1824	2014	H34	Heilongjiang	Northeast	ST65	Non-CG258	CG65	KPC-2	Draft	IncFIIp0716-KPC:IncpA1763-KPC	—	—	—	R	R	R	R	R	R	R	S	R	I	S	R	R	I	S	R	I	S	S	I	R	Yes	13299614	9023617	8840796	8824243	277.08	88.0706	No
G165	A1836	2014	H51	Ningxia	Northwest	ST11	CG258	CG258	KPC-2	Complete	IncFIIp0716-KPC:IncpA1763-KPC	pA1836-KPC	MT810353	This study	R	R	R	R	R	R	R	S	R	S	S	R	R	R	S	R	I	S	S	I	R	Yes	11238074	8019393	7843205	7788771	236.43	93.2674	No
G020	12264	2013	H12	Beijing	North China	ST11	CG258	CG258	KPC-2	Draft	IncFIIp0716-KPC:IncpA1763-KPC	—	—	—	R	R	R	R	R	R	R	R	R	R	R	R	R	R	R	R	R	R	R	R	R	Yes	22008128	15496309	15131543	15007847	451.4	93.926	No
G025	9712	2013	H12	Beijing	North China	ST37	Non-CG258	CG37	KPC-2	Draft	IncFIIp0716-KPC:IncpA1763-KPC	—	—	—	R	R	R	R	R	R	R	S	R	R	S	R	R	I	S	R	R	S	S	S	R	Yes	24953886	16079331	15774910	15733493	483.8	90.5119	No
G164	A1832	2014	H41	Inner Mongolia	North China	ST11	CG258	CG258	KPC-2	Draft	IncFIIp0716-KPC:IncpA1763-KPC	—	—	—	R	R	R	R	R	R	R	R	R	R	R	R	R	R	S	R	I	R	R	R	R	Yes	9817050	6775554	6621603	6570658	196.72	94.2676	No
G061	201307131780	2013	H15	Beijing	North China	ST11	CG258	CG258	KPC-2	Draft	IncFIIp0716-KPC:IncpA1763-KPC	—	—	—	R	R	R	R	R	R	R	R	R	R	R	R	R	R	S	R	S	R	R	R	R	Yes	21008030	14485945	14080662	13974947	423.3	91.602	No
G065	201212313101	2013	H15	Beijing	North China	ST11	CG258	CG258	KPC-2	Draft	IncFIIp0716-KPC:IncpA1763-KPC	—	—	—	R	R	R	R	R	R	R	R	R	R	R	R	R	R	S	R	S	R	R	R	R	Yes	24265260	15149034	14768270	14657233	443.17	93.073	No
G066	201302182978	2013	H15	Beijing	North China	ST11	CG258	CG258	KPC-2	Draft	IncFIIp0716-KPC:IncpA1763-KPC	—	—	—	R	R	R	R	R	R	R	R	R	R	R	R	R	R	S	R	S	R	R	R	R	Yes	19621624	14602375	14283051	14179878	426.95	93.2555	No
G068	201306062172	2013	H15	Beijing	North China	ST11	CG258	CG258	KPC-2	Draft	IncFIIp0716-KPC:IncpA1763-KPC	—	—	—	R	R	R	R	R	R	R	R	R	R	R	R	R	R	S	S	S	R	R	R	R	Yes	21159592	15687026	15301254	15197537	452.99	92.9375	No
G069	2013111802	2013	H15	Beijing	North China	ST11	CG258	CG258	KPC-2	Draft	IncFIIp0716-KPC:IncpA1763-KPC	—	—	—	R	R	R	R	R	R	R	S	R	S	I	R	R	R	S	R	S	R	R	R	R	Yes	23611406	18001343	17704827	17591399	526.71	94.5027	No
G071	2013112214-20114	2013	H15	Beijing	North China	ST11	CG258	CG258	KPC-2	Draft	IncFIIp0716-KPC:IncpA1763-KPC	—	—	—	R	R	R	R	R	R	R	R	R	R	R	R	R	R	R	R	R	R	R	R	S	Yes	31481156	24197577	23839417	23692245	711.14	94.1203	No
G072	2013120201-1127	2013	H15	Beijing	North China	ST11	CG258	CG258	KPC-2	Draft	IncFIIp0716-KPC:IncpA1763-KPC	—	—	—	R	R	R	R	R	R	R	S	R	R	I	R	R	R	S	R	S	R	R	R	R	Yes	27473292	21194101	20851830	20717290	620.16	94.5498	No
G077	2014012819-26005	2014	H15	Beijing	North China	ST11	CG258	CG258	KPC-2	Draft	IncFIIp0716-KPC:IncpA1763-KPC	—	—	—	R	R	R	R	R	R	R	R	R	R	R	R	R	R	S	R	S	R	R	R	R	Yes	39378878	26306662	25778665	25617722	772.88	93.5162	No
G078	2014020909-8115	2014	H15	Beijing	North China	ST11	CG258	CG258	KPC-2	Draft	IncFIIp0716-KPC:IncpA1763-KPC	—	—	—	R	R	R	R	R	R	R	S	R	R	R	R	R	R	S	R	R	R	R	R	R	Yes	33441590	20670062	20334350	20209031	605.17	94.5436	No
G079	2014012210-21143	2014	H15	Beijing	North China	ST11	CG258	CG258	KPC-2	Draft	IncFIIp0716-KPC:IncpA1763-KPC	—	—	—	R	R	R	R	R	R	R	S	R	R	I	R	R	R	S	R	R	R	R	R	R	Yes	40047068	24685495	24286155	24138625	720.35	94.5458	No
G080	2014020513-2089	2014	H15	Beijing	North China	ST11	CG258	CG258	KPC-2	Draft	IncFIIp0716-KPC:IncpA1763-KPC	—	—	—	R	R	R	R	R	R	R	S	R	R	R	R	R	R	S	R	R	R	R	R	R	Yes	28200800	17177956	16890959	16787997	503.22	94.5107	No
G081	2014020505-3029	2014	H15	Beijing	North China	ST11	CG258	CG258	KPC-2	Draft	IncFIIp0716-KPC:IncpA1763-KPC	—	—	—	R	R	R	R	R	R	R	S	R	S	S	R	R	R	S	S	S	R	R	R	R	Yes	46550794	31667853	31169290	30980006	927.15	94.579	No
G082	2014021006-8129	2014	H15	Beijing	North China	ST11	CG258	CG258	KPC-2	Draft	IncFIIp0716-KPC:IncpA1763-KPC	—	—	—	R	R	R	R	R	R	R	S	R	S	S	R	R	R	S	R	S	R	R	R	R	Yes	31031594	22870001	22519581	22376147	669.13	94.5476	No
G083	2014022103-20135	2014	H15	Beijing	North China	ST11	CG258	CG258	KPC-2	Draft	IncFIIp0716-KPC:IncpA1763-KPC	—	—	—	R	R	R	R	R	R	R	R	R	R	R	R	R	R	R	R	R	R	R	R	S	Yes	32171826	22852353	22503641	22361278	668.14	94.5549	No
G084	2014031004-8112	2014	H15	Beijing	North China	ST11	CG258	CG258	KPC-2	Draft	IncFIIp0716-KPC:IncpA1763-KPC	—	—	—	R	R	R	R	R	R	R	R	R	R	R	R	R	R	S	R	S	R	R	R	R	Yes	27368566	19711947	19291014	19148121	577.14	93.6493	No
G159	A1760	2013	H03	Beijing	North China	ST11	CG258	CG258	KPC-2	Draft	IncFIIp0716-KPC:IncpA1763-KPC	—	—	—	R	R	R	R	R	R	R	R	R	R	R	R	R	R	R	R	R	R	R	R	R	Yes	12512002	9000055	8782905	8713880	260.1	94.1293	No
G161	A1772	2013	H05	Beijing	North China	ST11	CG258	CG258	KPC-2	Draft	IncFIIp0716-KPC:IncpA1763-KPC	—	—	—	R	R	R	R	R	R	R	R	R	R	R	R	R	R	R	R	R	R	R	R	R	Yes	12093966	8737683	8536411	8469045	253.63	94.3056	No
G169	A1678	2013	H04	Beijing	North China	ST11	CG258	CG258	KPC-2	Draft	IncFIIp0716-KPC:IncpA1763-KPC	—	—	—	R	R	R	R	R	R	R	R	R	R	R	R	R	R	R	R	R	R	R	R	R	Yes	10957566	7544780	7381147	7324255	219.84	94.2632	No
G160	A1771	2013	H05	Beijing	North China	ST11	CG258	CG258	KPC-2	Draft	IncFIIp0716-KPC:IncpA1763-KPC	—	—	—	R	R	R	R	R	R	R	R	R	R	R	R	R	R	R	R	R	R	R	R	R	Yes	11143480	7836163	7648465	7589505	227.73	94.1565	No
G070	2013110721	2013	H15	Beijing	North China	ST11	CG258	CG258	KPC-2	Complete	IncFIIp0716-KPC:IncpA1763-KPC	p110721-KPC	MT840282	This study	R	R	R	R	R	R	R	S	R	S	S	R	R	R	S	R	I	R	R	R	R	Yes	22140342	16053674	15768346	15666438	470.36	94.1154	No
G395	100	2017	H35	Henan	Central China	ST2667	CG258	CG258	KPC-2	Complete	IncFIIpCP020359:IncpA1763-KPC	pZZ100-KPC	MT108213	This study	R	R	R	R	R	R	R	I	R	R	I	R	R	R	S	R	R	R	R	R	R	Yes	13112740	9101924	8948633	8881297	264.15	94.8162	Yes	1	1291998201	91162	18653	14172	9054
G346	ZZ40	2017	H35	Henan	Central China	ST2667	CG258	CG258	KPC-2	Complete	IncFIIpCP020359:IncpA1763-KPC	pZZ40-KPC	MN891679	This study	R	R	R	R	R	R	R	S	R	R	S	R	R	R	S	R	R	R	R	R	R	Yes	13955720	9348785	9188830	9119812	271.51	94.7918	Yes	1	823695492	66339	16734	12416	8486
G347	41	2017	H35	Henan	Central China	ST2667	CG258	CG258	KPC-2	Complete	IncFIIpCP020359:IncpA1763-KPC	pZZ41-KPC	MN891677	This study	R	R	R	R	R	R	R	S	R	R	I	R	R	R	S	R	R	R	R	R	R	Yes	10064890	6837428	6719704	6668661	199.21	94.7524	Yes	1	759319918	64625	16567	11749	7626
G356	57	2017	H35	Henan	Central China	ST2667	CG258	CG258	KPC-2	Draft	IncFIIpCP020359:IncpA1763-KPC	—	—	—	R	R	R	R	R	R	R	I	R	R	I	R	R	R	S	R	R	R	R	R	R	Yes	10846712	7260752	7133193	7079339	211.71	94.7563	No
G354	55	2017	H35	Henan	Central China	ST2667	CG258	CG258	KPC-2	Draft	IncFIIpCP020359:IncpA1763-KPC	—	—	—	R	R	R	R	R	R	R	R	R	R	R	R	R	R	S	R	R	R	R	R	R	Yes	11801144	8225803	8087092	8024235	239.8	94.7834	No
G355	56	2017	H35	Henan	Central China	ST2667	CG258	CG258	KPC-2	Draft	IncFIIpCP020359:IncpA1763-KPC	—	—	—	R	R	R	R	R	R	R	R	R	R	R	R	R	R	S	R	R	R	R	R	R	Yes	10872502	7216565	7090366	7037074	210.51	94.7501	No
G358	59	2017	H35	Henan	Central China	ST2667	CG258	CG258	KPC-2	Draft	IncFIIpCP020359:IncpA1763-KPC	—	—	—	R	R	R	R	R	R	R	R	R	R	R	R	R	R	S	R	R	R	R	R	R	Yes	12585334	8771905	8624458	8556237	255.43	94.7844	No
G439	130721005	2013	H65	Zhejiang	East China	ST11	CG258	CG258	KPC-2	Complete	IncR:IncpA1763-KPC:IncN1	p721005-KPC	MG764550	5	R	R	R	R	R	R	R	R	R	R	R	R	R	R	S	S	S	R	R	R	R	Yes	6790292	4903725	4748007	4705498	224.04	93.7763	Yes	1	1152468329	89678	17745	12851	8130
G491	130504051	2013	H65	Zhejiang	East China	ST11	CG258	CG258	KPC-2	Complete	IncR:IncpA1763-KPC:IncN1	p504051-KPC	MH477636	5	R	R	R	R	R	R	R	R	R	R	R	R	R	R	S	S	S	R	R	R	R	Yes	10024772	6893640	6711366	6659450	198.81	94.9223	No
G156	A2282	2014	H54	Shandong	East China	ST15	Non-CG258	CG15	KPC-2	Complete	IncFIIpBK30683	pA2282-KPC	MT810370	This study	R	R	R	R	R	R	R	S	R	R	R	R	R	R	S	R	R	R	I	S	R	Yes	13955986	8978650	8823904	8806404	279.16	88.1886	No
G419	24169	2016	H69	Zhejiang	East China	ST12	Non-CG258	CG12	KPC-2	Complete	IncN1	p24169-KPC	MN891676	This study	R	R	R	I	R	R	R	S	R	S	S	R	R	I	S	S	S	S	S	S	S	Yes	11242972	7862811	7727210	7706127	238.49	89.7639	Yes	1	1165619252	85266	21804	13670	7041
G438	146	2013	H24	Hainan	Sourth China	ST11	CG258	CG258	KPC-2	Draft	IncP-6	—	—	—	R	R	R	I	R	R	R	S	R	R	I	R	R	R	S	R	R	R	R	R	R	Yes	10919266	7129474	6990044	6939081	205.57	95.5852	No
G446	A1759	2013	H03	Beijing	North China	ST147	Non-CG258	CG147	KPC-2	Complete	IncFIApBK30661	pA1759-KPC	MH909338	This study	R	R	R	R	R	R	R	S	R	R	S	R	R	R	S	R	R	R	R	I	S	Yes	4376448	3451658	3384355	3375500	165.17	88.7866	Yes	1	1272030235	101923	16746	12480	9198
G493	A1731	2013	H06	Beijing	North China	ST147	Non-CG258	CG147	KPC-2	Complete	IncFIApBK30661	pA1731-KPC	MH909332	This study	R	R	R	S	R	R	R	R	R	R	R	R	R	R	S	S	S	S	S	I	I	Yes	10989752	7259954	7071254	7052005	222.17	90.0394	No
G445	A1763	2013	H10	Beijing	North China	ST11	CG258	CG258	KPC-2	Complete	IncpA1763-KPC	pA1763-KPC	MH909340	This study	R	R	R	R	R	R	R	R	R	R	R	R	R	R	S	R	I	R	R	R	R	Yes	3991806	3222053	3137350	3113288	152.13	94.1116	Yes	1	1200963279	93129	17762	12895	9190
G075	2013112401-22171	2013	H15	Beijing	North China	ST11	CG258	CG258	KPC-2	Complete	IncpA1763-KPC	p122171-KPC	MT810374	This study	R	R	R	R	R	R	R	S	R	S	S	R	R	R	S	R	S	R	R	R	R	Yes	32988720	21675261	21280307	21142750	634.73	94.1413	No
G405	MVCH24	2017	H30	Hebei	North China	ST23	Non-CG258	CG23	KPC-2	Draft	IncpHS062105-3	—	—	—	R	R	R	R	R	R	R	R	R	R	R	R	R	R	S	S	S	R	R	R	R	Yes	9138084	6088052	5969808	5957975	186.45	89.0092	No
G424	11293	2013	H69	Zhejiang	East China	ST23	Non-CG258	CG23	KPC-2	Draft	IncpHS062105-3	—	—	—	R	R	R	R	R	R	R	S	R	R	R	R	R	R	S	S	S	S	S	S	S	Yes	10726532	6740510	6600464	6587514	209.41	89.0214	No
G062	201210010057	2012	H15	Beijing	North China	ST37	Non-CG258	CG37	KPC-2	Complete	IncR	p10057-KPC	MN891674	This study	R	R	R	R	R	R	R	R	R	R	R	R	R	R	R	R	R	R	R	R	R	Yes	21700794	15025916	14725698	14685783	457.56	89.13	Yes	1	489559852	51441	13488	9516	7781
G097	2014052905	2014	H15	Beijing	North China	ST11	CG258	CG258	KPC-2	Complete	IncC:IncR	p52905-KPC	MT810375	This study	R	R	R	R	R	R	R	S	R	R	R	R	R	R	S	S	S	R	R	R	S	Yes	27540996	17487740	17118767	16984208	512.24	92.5561	No
G171	A2312	2014	H63	Zhejiang	East China	ST11	CG258	CG258	KPC-2	Complete	IncR	pA2312-KPC	MT810361	This study	R	R	R	R	R	R	R	R	R	R	R	R	R	R	S	S	S	R	R	R	R	Yes	11515828	8049876	7884586	7829917	233.69	94.8495	No
G520	12478	2016	H02	Beijing	North China	ST11	CG258	CG258	KPC-2	Complete	IncR	p12478-KPC	MT108212	This study	R	R	R	R	R	R	R	R	R	R	R	R	R	R	R	R	R	R	R	R	R	Yes	11548812	8257646	8076842	8009907	240.04	93.441	Yes	1	637971453	102031	9412	6252	6252
G001	A2263	2014	H27	Hebei	North China	ST685	Non-CG258	CG65	KPC-2	Draft	IncX6	—	—	—	R	R	R	R	R	R	R	S	R	R	I	R	R	R	S	S	S	R	S	I	S	Yes	27588690	16481244	16152913	16115983	510.87	89.3976	No
G033	Kpn44	2015	H14	Beijing	North China	ST268	Non-CG258	CG815	KPC-2	Draft	IncX6	—	—	—	R	R	R	R	R	R	R	I	R	R	I	R	R	R	R	S	R	R	R	R	S	Yes	35636520	19305303	18958522	18908157	582.34	89.9764	No
G034	Kpn45	2015	H14	Beijing	North China	ST268	Non-CG258	CG815	KPC-2	Draft	IncX6	—	—	—	R	R	R	R	R	R	R	S	R	R	S	R	R	R	R	S	R	R	S	I	S	Yes	49691224	25934772	25469187	25405102	767.52	90.0655	No
G035	Kpn43	2015	H14	Beijing	North China	ST268	Non-CG258	CG815	KPC-2	Draft	IncX6	—	—	—	R	R	R	R	R	R	R	S	R	R	I	R	R	R	S	S	R	R	R	I	S	Yes	39686324	20755032	20363095	20308592	623.25	89.9955	No
G036	Kpn4	2014	H14	Beijing	North China	ST86	Non-CG258	CG86	KPC-2	Draft	IncX6	—	—	—	R	R	R	R	R	R	R	S	R	S	S	R	R	I	S	S	S	S	S	S	S	Yes	23625034	14340886	14075629	14047038	432.26	90.4612	No
G031	Kpn12	2014	H14	Beijing	North China	ST2153	Non-CG258	Singleton	KPC-2	Draft	IncX6	—	—	—	R	R	R	R	R	R	R	S	R	R	R	R	R	R	S	R	S	R	R	R	R	Yes	28420012	18613789	18282321	18239938	569.69	89.5416	No
G032	Kpn24	2015	H14	Beijing	North China	ST1106	Non-CG258	CG45	KPC-2	Draft	IncX6	—	—	—	R	R	R	R	R	R	R	R	R	R	R	R	R	R	S	R	I	R	R	R	R	Yes	31898510	17876911	17531778	17479794	518.33	90.7937	No
G037	Kpn40	2015	H14	Beijing	North China	ST268	Non-CG258	CG815	KPC-2	Draft	IncX6	—	—	—	R	R	R	R	R	R	R	S	R	R	S	R	R	R	S	S	R	S	S	I	S	Yes	35012710	18599118	18250509	18204516	559.51	90.2825	No
G038	Kpn26	2015	H14	Beijing	North China	ST268	Non-CG258	CG815	KPC-2	Draft	IncX6	—	—	—	R	R	R	R	R	R	R	S	R	R	S	R	R	R	S	S	R	S	S	I	S	Yes	45269080	25633894	25155817	25086685	784.32	90.2484	No
G484	427113	2013	H23	Guangdong	Sourth China	ST11	CG258	CG258	KPC-2	Complete	IncC	p427113-Ct1/2	MH917285	3	R	R	R	R	R	R	R	R	R	R	R	R	R	R	R	R	R	R	R	R	R	Yes	9565472	7079937	6905136	6850167	206.27	94.1122	No
G485	526316	2012	H21	Guangdong	Sourth China	ST11	CG258	CG258	KPC-2	Complete	IncC	p526316-KPC	MH909327	This study	R	R	R	R	R	R	R	R	R	R	R	R	R	R	R	R	R	R	R	R	R	Yes	10461614	7584518	7392079	7335628	220.76	94.1631	No
G268	443585-73	2014	H67	Zhejiang	East China	ST307	Non-CG258	G307	KPC-2	Complete	IncFIBpSC138	p358573-KPC	MN891675	This study	R	R	R	I	R	R	R	S	R	I	S	R	R	I	S	R	R	R	R	S	R	Yes	9944664	7355468	7222625	7209105	226.33	90.0517	Yes	1	601261125	71998	11615	8351	6425
G300	8	2017	H11	Beijing	North China	ST15	Non-CG258	CG15	KPC-2	Complete	pBJYY8-1KPC: IncFIIR100:IncFIApBK30661; pBJYY8-2KPC: IncR:IncFIBplasmid F	pBJYY8-1KPC; pBJYY8-2KPC	MT840284; MT840285	This study	R	R	R	R	R	R	R	S	R	R	R	R	R	R	S	R	R	R	I	I	S	Yes	13999838	9165099	8978472	8959332	280.61	88.5358	No
G030	Kpn35	2015	H14	Beijing	North China	ST11	CG258	CG258	KPC-2	Complete	pKPN35-1KPC: IncFIIpHN7A8:IncR; pKPN35-2KPC: IncX6	pKPN35-1KPC; pKPN35-2KPC	MT920905; MT920906	This study	R	R	R	R	R	R	R	R	R	R	R	R	R	R	S	R	I	R	R	R	R	Yes	27957490	17405758	17022069	16896499	500.39	95.7352	No
[truncated: 8 more columns]
