# Supplementary material for: Genomic Epidemiology of Carbapenemase-producing Klebsiella pneumoniae in China
Source: Genomics Proteomics Bioinformatics. 2022 Mar 18;20(6):1154–67. doi: 10.1016/j.gpb.2022.02.005 (PMC10225488; doi:10.1016/j.gpb.2022.02.005)
Supplement: Supplementary data 8 [file mmc8.xlsx]

## Sheet: Sheet1
Table S8 Information of the reference plasmid in this study.
Accession Number	Name	Inc Group	Carbapenemase
KX711880	p1220-IMP	IncN1	IMP-4
MH909334	p13SP-IMP	IncN1	IMP-4
MH909339	p24632-IMP	IncN1	IMP-4
MH909337	p20389-IMP	IncN1	IMP-4
MH909341	p24854-IMP	IncN1	IMP-4
MH909328	pD920-IMP	IncN1	IMP-4
MK036890	pD610-IMP	IncN1	IMP-4
MF344566	pA324-IMP	IncHI5	IMP-38
MF344565	p19051-IMP	IncHI5	IMP-4
MK036889	pA1966-IMP	IncFIIpKPHS2:IncFIBpSC138	IMP-4
MN423363	pA2359-IMP	IncFIBpFB2.3	IMP-38
MH917282	pA457-NDM	IncX3	NDM-1
MH917283	pA457-NDM	IncX3	NDM-1
MH917281	p14504-NDM	IncX3	NDM-1
MH909342	p12SP-NDM	IncX3	NDM-1
MH909333	p7SP-NDM	IncX3	NDM-1
MH909335	p11SP-NDM	IncX3	NDM-1
MH909343	p12018-NDM	IncX3	NDM-1
MH909346	p309074-NDM	IncX3	NDM-1
MH909347	p362713-NDM	IncX3	NDM-1
MH917280	pQDE2-NDM	IncX3	NDM-5
MH909345	p205880-NDM	IncFIIpP10164-NDM	NDM-1
MH909349	pA1705-NDM	IncFIIR100:IncR	NDM-1
MH917279	pA1706-NDM	IncFIIR100:IncR	NDM-1
MN310377	p12085-Ct1	IncC	NDM-1
MH909348	pA1705-KPC	IncP-6(=IncG/U)	KPC-2
MH909350	pA1706-KPC	IncP-6(=IncG/U)	KPC-2
MN842292	p12085-KPC	IncFIIpHN7A8:IncR	KPC-2
MT108205	p71221-KPC	IncFIIpHN7A8	KPC-2
MT108206	pA1743-KPC	IncFIIpHN7A8	KPC-2
MT108208	pBJ20-KPC	IncFIIpHN7A8	KPC-2
MT810369	p42281-KPC	IncFIIpHN7A8	KPC-2
MT810368	pA1702-KPC	IncFIIpHN7A8	KPC-2
MF133495	p675920-1	IncFIIpHN7A8:IncR	KPC-2
MF168402	p1068-KPC	IncFIIpHN7A8:IncR	KPC-2
MF168403	p12139-KPC	IncFIIpHN7A8:IncR	KPC-2
MF168404	p20049-KPC	IncFIIpHN7A8:IncR	KPC-2
MF168405	p64917-KPC	IncFIIpHN7A8:IncR	KPC-2
MK036888	p911021-KPC	IncFIIpHN7A8:IncR	KPC-2
MT108207	pA1750-KPC	IncFIIpHN7A8:IncR	KPC-2
MT108209	pBJ108-KPC	IncFIIpHN7A8:IncR	KPC-2
MN821371	pBJ9489-KPC	IncFIIpHN7A8:IncR	KPC-2
MT108211	pZZ79-KPC	IncFIIpHN7A8:IncR	KPC-2
MT920904	pKPN27-KPC	IncFIIpHN7A8	KPC-2
MT920903	p181051-KPC	IncFIIpHN7A8:IncFIBpFB2.3	KPC-2
MT810354	pA1708-KPC	IncFIIpHN7A8:IncR	KPC-2
MT810357	pA1697-KPC	IncFIIpHN7A8:IncR	KPC-2
MT810359	p420184-KPC	IncFIIpHN7A8:IncR	KPC-2
MT810363	p26041-KPC	IncFIIpHN7A8:IncR	KPC-2
MT810356	p246421-KPC	IncFIIpHN7A8:IncR	KPC-2
MT810358	p15001-KPC	IncFIIpHN7A8:IncR	KPC-2
MT920902	p138812-KPC	IncFIIpHN7A8:IncR	KPC-2
MT810366	p115123-KPC	IncFIIpHN7A8:IncR	KPC-2
MT810372	pTZ40-KPC	IncFIIpHN7A8:IncR	KPC-2
MT810371	pTZSL81-KPC	IncFIIpHN7A8:IncR	KPC-2
MT810367	pZZDX68-KPC	IncFIIpHN7A8:IncR	KPC-2
MK036886	p283149-KPC	IncFIIpHN7A8:IncpA1763-KPC	KPC-2
MN891681	p14899-KPC	IncFIIpHN7A8:IncpA1763-KPC	KPC-2
MN891684	pBJ107-KPC	IncFIIpHN7A8:IncpA1763-KPC	KPC-2
MN891685	pBJ119-KPC	IncFIIpHN7A8:IncpA1763-KPC	KPC-2
MT920901	p23775-KPC	IncFIIpHN7A8:IncpA1763-KPC	KPC-2
MT810365	pBJYY16-KPC	IncFIIpHN7A8:IncpA1763-KPC	KPC-2
MT810362	pBJY106-KPC	IncFIIpHN7A8:IncpA1763-KPC	KPC-2
MN891682	p116753-KPC	IncFIIpHN7A8:IncN1	KPC-2
MN891686	pZZ58-KPC	IncFIIpHN7A8:IncN1:IncR	KPC-2
MG764553	pA3295-KPC	IncFIIpHN7A8:IncpA1763-KPC:IncN1	KPC-2
MT810352	pA1728-KPC	IncFIIR100	KPC-2
MT810355	pA1919-KPC	IncFIIR100	KPC-2
MT840283	pA3248-KPC	IncFIIR100:IncFIBplasmid F	KPC-2
KP987218	p628-KPC	IncFIIpKPHS2:IncpA1763-KPC	KPC-2
MT108210	pW09308-KPC	IncFIIpKPHS2:IncpA1763-KPC	KPC-2
MN891683	p314013-KPC	IncFIIpKPHS2:IncpA1763-KPC	KPC-2
MT810376	pZZDX37-KPC	IncFIIpKPHS2:IncpA1763-KPC	KPC-2
MT955362	p17129-KPC	IncFIIpKPHS2:IncpA1763-KPC	KPC-2
MT810364	pZZDX67-KPC	IncFIIpKPHS2:IncpA1763-KPC	KPC-2
MK036887	p397108-KPC	IncFIIpKPHS2:IncR	KPC-2
MN891680	pA1718-KPC	IncFIIpKPHS2:IncpLT968725	KPC-2
KY270849	p0716-KPC	IncFIIp0716-KPC:IncpA1763-KPC	KPC-2
KY270850	p12181-KPC	IncFIIp0716-KPC:IncpA1763-KPC	KPC-2
MN891678	pKpn47-KPC	IncFIIp0716-KPC:IncpA1763-KPC	KPC-2
MT810373	pA1732-KPC	IncFIIp0716-KPC:IncR	KPC-3
MT810360	pA1825-KPC	IncFIIp0716-KPC:IncFIBpSC138	KPC-2
MT810353	pA1836-KPC	IncFIIp0716-KPC:IncpA1763-KPC	KPC-2
MT840282	p110721-KPC	IncFIIp0716-KPC:IncpA1763-KPC	KPC-2
MT108213	pZZ100-KPC	IncFIIpCP020359:IncpA1763-KPC	KPC-2
MN891679	pZZ40-KPC	IncFIIpCP020359:IncpA1763-KPC	KPC-2
MN891677	pZZ41-KPC	IncFIIpCP020359:IncpA1763-KPC	KPC-2
MG764550	p721005-KPC	IncR:IncpA1763-KPC:IncN1	KPC-2
MH477636	p504051-KPC	IncR:IncpA1763-KPC:IncN1	KPC-2
MT810370	pA2282-KPC	IncFIIpBK30683	KPC-2
MN891676	p24169-KPC	IncN1	KPC-2
MH909338	pA1759-KPC	IncFIApBK30661	KPC-2
MH909332	pA1731-KPC	IncFIApBK30661	KPC-2
MH909340	pA1763-KPC	IncpA1763-KPC	KPC-2
MT810374	p122171-KPC	IncpA1763-KPC	KPC-2
MN891674	p10057-KPC	IncR	KPC-2
MT810375	p52905-KPC	IncC:IncR	KPC-2
MT810361	pA2312-KPC	IncR	KPC-2
MT108212	p12478-KPC	IncR	KPC-2
MH917285	p427113-Ct1/2	IncC	KPC-2
MH909327	p526316-KPC	IncC	KPC-2
MN891675	p358573-KPC	IncFIBpSC138	KPC-2
MT840284	pBJYY8-1KPC	IncFIApBK30661	KPC-2
MT920905	pKPN35-1KPC	IncFIIpHN7A8:IncR	KPC-2
MT840285	pBJYY8-2KPC	IncR:IncFIBplasmid F	KPC-2
MT920906	pKPN35-2KPC	IncX6	KPC-2
